# Supplementary material for: Intraspecies associations from strain-rich metagenome samples
Source: Cell Rep. Author manuscript; Available in PMC 2025 Sep 22. (PMC12452263; doi:10.1016/j.celrep.2025.116134)
Supplement: 2 [file NIHMS2107287-supplement-2.xlsx]

## Sheet: Sheet1
Table S1: Design of synthetic metagenomic communities used in metagenome benchmarks.
1 Corresponding to total coverage across the reference genome of 20X-0.1X
Skin background
Species	SRA Accession	Percentage of total background community	Number of paired end reads
Cutibacterium humerusii	ERR4922195	0.125	146667
Cutibacterium granulosum	N706S518	0.125	146667
Corynebacterium tuberculostearicum	SRR12937413	0.125	146667
Micrococcus luteus	SRR12825884	0.125	146667
Staphylococcus capitis	SRR14231426	0.125	146667
Staphylococcus aureus	SRR14231408	0.125	146667
Staphylococcus hominis	SRR14231424	0.125	146667
Staphylococcus mitis	SRR18437116	0.125	146667
Focal species (Staphylococcus epidermidis/C. acnes)	-	-	330000-16501
2 From the ZymoBIOMICS Microbial Community Standard
Zymo background
Pseudomonas aeruginosa	-	0.12	120000-7500
Escherichia coli	-	0.12	120000-7500
Salmonella enterica	-	0.12	120000-7500
Lactobacillus Fermentum	-	0.12	120000-7500
Enterococcus faecalis	-	0.12	120000-7500
Staphylococcus aureus	-	0.12	120000-7500
Listeria monocytogenes	-	0.12	120000-7500
Bacillus subtilis	-	0.12	120000-7500
Saccharomyces cerevisiae	-	0.12	120000-7500
Cryptococcus neoformans	-	0.12	120000-7500
