# Supplementary material for: Intraspecies associations from strain-rich metagenome samples
Source: Cell Rep. Author manuscript; Available in PMC 2025 Sep 22. (PMC12452263; doi:10.1016/j.celrep.2025.116134)
Supplement: 3 [file NIHMS2107287-supplement-3.xlsx]

## Sheet: Sheet1
Table S2: Metadata for analyzed facial skin microbiomes. "-" indicates no data for a field
2 Field which includes individuals with an approximate age, but not an exact one (for example: "30s, corresponding to an age between 30-39")
3 "No" includes both individuals confirmed not to have acne, as well as individuals not tested for acne
Sample Name	Run(s)	StudyName	BioProject	Previously published data?	Site	Country	Region	Instrument	Sex	Age	ApproxAge2	Confirmed Acne?3
MET0009	SRR1620020	Oh, 2014	PRJNA46333	Yes	Fh	USA	USA	Illumina HiSeq 2000	M	-	30s	No
MET0012	SRR1620023	Oh, 2014	PRJNA46333	Yes	Al	USA	USA	Illumina HiSeq 2000	M	-	30s	No
MET0050	SRR1622817	Oh, 2014	PRJNA46333	Yes	Al	USA	USA	Illumina HiSeq 2000	F	-	30s	No
MET0060	SRR1622825	Oh, 2014	PRJNA46333	Yes	Fh	USA	USA	Illumina HiSeq 2000	F	-	30s	No
MET0069	SRR1622836	Oh, 2014	PRJNA46333	Yes	Fh	USA	USA	Illumina HiSeq 2000	F	-	30s	No
MET0074	SRR1622839	Oh, 2014	PRJNA46333	Yes	Al	USA	USA	Illumina HiSeq 2000	F	-	30s	No
MET0089	SRR1622850	Oh, 2014	PRJNA46333	Yes	Fh	USA	USA	Illumina HiSeq 2000	M	-	20s	No
MET0092	SRR1622853	Oh, 2014	PRJNA46333	Yes	Al	USA	USA	Illumina HiSeq 2000	M	-	20s	No
MET0134	SRR1622910 SRR1622911	Oh, 2014	PRJNA46333	Yes	Fh	USA	USA	Illumina HiSeq 2000	F	-	30s	No
MET0136	SRR1622914 SRR1622915	Oh, 2014	PRJNA46333	Yes	Fh	USA	USA	Illumina HiSeq 2000	F	-	30s	No
MET0157	SRR1622932	Oh, 2014	PRJNA46333	Yes	Al	USA	USA	Illumina HiSeq 2000	M	-	30s	No
MET0162	SRR1622937	Oh, 2014	PRJNA46333	Yes	Al	USA	USA	Illumina HiSeq 2000	M	-	30s	No
MET0172	SRR1623066 SRR1623067 SRR1623068 SRR1623070 SRR1623072 SRR1623073 SRR1623069 SRR1623071 SRR1623074	Oh, 2014	PRJNA46333	Yes	Al	USA	USA	Illumina HiSeq 2000	M	-	20s	No
MET0185	SRR1624795 SRR1624797 SRR1624799 SRR1624801 SRR1624796 SRR1624798 SRR1624800 SRR1624802 SRR1624803	Oh, 2014	PRJNA46333	Yes	Al	USA	USA	Illumina HiSeq 2000	M	-	20s	No
MET0198	SRR1630970 SRR1630971 SRR1630972 SRR1630973 SRR1630974 SRR1630975 SRR1630976 SRR1630977 SRR1630978	Oh, 2014	PRJNA46333	Yes	Al	USA	USA	Illumina HiSeq 2000	M	-	20s	No
MET0202	SRR1631006 SRR1631007 SRR1631008 SRR1631009 SRR1631010 SRR1631011	Oh, 2014	PRJNA46333	Yes	Al	USA	USA	Illumina HiSeq 2000	M	-	30s	No
MET0204	SRR1631030 SRR1631031 SRR1631032 SRR1631033 SRR1631034 SRR1631035	Oh, 2014	PRJNA46333	Yes	Al	USA	USA	Illumina HiSeq 2000	M	-	30s	No
MET0219	SRR1631282 SRR1631283 SRR1631284 SRR1631285 SRR1631286 SRR1631287	Oh, 2014	PRJNA46333	Yes	Al	USA	USA	Illumina HiSeq 2000	M	-	30s	No
MET0221	SRR1631294 SRR1631295 SRR1631296 SRR1631297 SRR1631298 SRR1631299 SRR1631300	Oh, 2014	PRJNA46333	Yes	Al	USA	USA	Illumina HiSeq 2000	M	-	30s	No
MET0236	SRR1631455 SRR1631456 SRR1631457 SRR1631458 SRR1631459 SRR1631460 SRR1631461	Oh, 2014	PRJNA46333	Yes	Al	USA	USA	Illumina HiSeq 2000	F	-	20s	No
MET0238	SRR1631468 SRR1631469 SRR1631470 SRR1631471 SRR1631472 SRR1631473	Oh, 2014	PRJNA46333	Yes	Al	USA	USA	Illumina HiSeq 2000	F	-	20s	No
MET0288	SRR1632451 SRR1632452 SRR1632453 SRR1632454 SRR1632455 SRR1632456	Oh, 2014	PRJNA46333	Yes	Al	USA	USA	Illumina HiSeq 2000	M	-	30s	No
MET0292	SRR1632475 SRR1632476 SRR1632477 SRR1632478 SRR1632479 SRR1632480	Oh, 2014	PRJNA46333	Yes	Al	USA	USA	Illumina HiSeq 2000	M	-	30s	No
MET0305	SRR1632977 SRR1632978 SRR1632979 SRR1632980 SRR1632981 SRR1632982	Oh, 2014	PRJNA46333	Yes	Al	USA	USA	Illumina HiSeq 2000	F	-	30s	No
HLSR1601	SRR8069701	Barnard, 2016	PRJNA507062	Yes	Al	USA	USA	Illumina HiSeq 2000	M	-	-	Yes
HLSR1602	SRR8069702	Barnard, 2016	PRJNA507062	Yes	Al	USA	USA	Illumina HiSeq 2500	M	-	-	Yes
HLSR1603	SRR8069703	Barnard, 2016	PRJNA507062	Yes	Al	USA	USA	Illumina HiSeq 2500	F	-	-	Yes
HLSR1604	SRR8069704	Barnard, 2016	PRJNA507062	Yes	Al	USA	USA	Illumina HiSeq 2500	F	-	-	Yes
HLSR1605	SRR8069705	Barnard, 2016	PRJNA507062	Yes	Al	USA	USA	Illumina HiSeq 2000	M	-	-	No
HLSR1606	SRR8069706	Barnard, 2016	PRJNA507062	Yes	Al	USA	USA	Illumina HiSeq 2500	M	-	-	No
HLSR1607	SRR8069707	Barnard, 2016	PRJNA507062	Yes	Al	USA	USA	Illumina HiSeq 2500	F	-	-	No
HLSR1608	SRR8069708	Barnard, 2016	PRJNA507062	Yes	Al	USA	USA	Illumina MiSeq	M	-	-	Yes
HLSR1609	SRR8069709	Barnard, 2016	PRJNA507062	Yes	Al	USA	USA	Illumina HiSeq 2500	F	-	-	No
HLSR1610	SRR8069710	Barnard, 2016	PRJNA507062	Yes	Al	USA	USA	Illumina MiSeq	F	-	-	Yes
HLSR1611	SRR8069711	Barnard, 2016	PRJNA507062	Yes	Al	USA	USA	Illumina HiSeq 2000	M	-	-	Yes
HLSR1612	SRR8069712	Barnard, 2016	PRJNA507062	Yes	Al	USA	USA	Illumina HiSeq 2000	F	-	-	No
HLSR1613	SRR8069713	Barnard, 2016	PRJNA507062	Yes	Al	USA	USA	Illumina HiSeq 2000	F	-	-	Yes
HLSR1614	SRR8069714	Barnard, 2016	PRJNA507062	Yes	Al	USA	USA	Illumina HiSeq 2500	F	-	-	Yes
HLSR1615	SRR8069715	Barnard, 2016	PRJNA507062	Yes	Al	USA	USA	Illumina HiSeq 2500	M	-	-	No
HLSR1616	SRR8069716	Barnard, 2016	PRJNA507062	Yes	Al	USA	USA	Illumina MiSeq	F	-	-	No
HLSR1617	SRR8069717	Barnard, 2016	PRJNA507062	Yes	Al	USA	USA	Illumina HiSeq 2000	F	-	-	Yes
HLSR1618	SRR8069718	Barnard, 2016	PRJNA507062	Yes	Al	USA	USA	Illumina MiSeq	F	-	-	No
HLSR1619	SRR8069719	Barnard, 2016	PRJNA507062	Yes	Al	USA	USA	Illumina HiSeq 2000	F	-	-	Yes
HLSR1620	SRR8069720	Barnard, 2016	PRJNA507062	Yes	Al	USA	USA	Illumina HiSeq 2500	M	-	-	No
HLSR1621	SRR8069721	Barnard, 2016	PRJNA507062	Yes	Al	USA	USA	Illumina HiSeq 2500	F	-	-	No
HLSR1622	SRR8069722	Barnard, 2016	PRJNA507062	Yes	Al	USA	USA	Illumina HiSeq 2500	M	-	-	Yes
HLSR1623	SRR8069723	Barnard, 2016	PRJNA507062	Yes	Al	USA	USA	Illumina HiSeq 2000	F	-	-	Yes
HLSR1624	SRR8069724	Barnard, 2016	PRJNA507062	Yes	Al	USA	USA	Illumina HiSeq 2500	M	-	-	No
HLSR1625	SRR8069725	Barnard, 2016	PRJNA507062	Yes	Al	USA	USA	Illumina HiSeq 2000	F	-	-	No
HLSR1626	SRR8069726	Barnard, 2016	PRJNA507062	Yes	Al	USA	USA	Illumina HiSeq 2000	F	-	-	Yes
HLSR1627	SRR8069727	Barnard, 2016	PRJNA507062	Yes	Al	USA	USA	Illumina HiSeq 2500	F	-	-	No
HLSR1628	SRR8069728	Barnard, 2016	PRJNA507062	Yes	Al	USA	USA	Illumina HiSeq 2000	M	-	-	No
HLSR1629	SRR8069729	Barnard, 2016	PRJNA507062	Yes	Al	USA	USA	Illumina MiSeq	M	-	-	No
HLSR1630	SRR8069730	Barnard, 2016	PRJNA507062	Yes	Al	USA	USA	Illumina HiSeq 2500	M	-	-	No
HLSR1631	SRR8069731	Barnard, 2016	PRJNA507062	Yes	Al	USA	USA	Illumina MiSeq	F	-	-	Yes
HLSR1632	SRR8069732	Barnard, 2016	PRJNA507062	Yes	Al	USA	USA	Illumina HiSeq 2500	M	-	-	No
HLSR1633	SRR8069733	Barnard, 2016	PRJNA507062	Yes	Al	USA	USA	Illumina HiSeq 2500	F	-	-	Yes
HLSR1634	SRR8069734	Barnard, 2016	PRJNA507062	Yes	Al	USA	USA	Illumina HiSeq 2500	M	-	-	No
HLSR1635	SRR8069735	Barnard, 2016	PRJNA507062	Yes	Al	USA	USA	Illumina MiSeq	M	-	-	No
HLSR1636	SRR8069736	Barnard, 2016	PRJNA507062	Yes	Al	USA	USA	Illumina HiSeq 2000	F	-	-	Yes
HLSR1637	SRR8069737	Barnard, 2016	PRJNA507062	Yes	Al	USA	USA	Illumina HiSeq 2000	F	-	-	Yes
HLSR1638	SRR8069738	Barnard, 2016	PRJNA507062	Yes	Al	USA	USA	Illumina HiSeq 2000	F	-	-	Yes
HLSR1639	SRR8069739	Barnard, 2016	PRJNA507062	Yes	Al	USA	USA	Illumina HiSeq 2000	M	-	-	No
HLSR1640	SRR8069740	Barnard, 2016	PRJNA507062	Yes	Al	USA	USA	Illumina HiSeq 2000	F	-	-	No
HLSR1641	SRR8069741	Barnard, 2016	PRJNA507062	Yes	Al	USA	USA	Illumina HiSeq 2000	F	-	-	No
HLSR1642	SRR8069742	Barnard, 2016	PRJNA507062	Yes	Al	USA	USA	Illumina MiSeq	M	-	-	Yes
HLSR1643	SRR8069743	Barnard, 2016	PRJNA507062	Yes	Al	USA	USA	Illumina HiSeq 2500	M	-	-	No
HLSR1644	SRR8069744	Barnard, 2016	PRJNA507062	Yes	Al	USA	USA	Illumina HiSeq 2000	M	-	-	No
HLSR1645	SRR8069745	Barnard, 2016	PRJNA507062	Yes	Al	USA	USA	Illumina HiSeq 2500	F	-	-	Yes
HLSR1646	SRR8069746	Barnard, 2016	PRJNA507062	Yes	Al	USA	USA	Illumina HiSeq 2000	F	-	-	No
HLSR1647	SRR8069747	Barnard, 2016	PRJNA507062	Yes	Al	USA	USA	Illumina MiSeq	F	-	-	Yes
HLSR1648	SRR8069748	Barnard, 2016	PRJNA507062	Yes	Al	USA	USA	Illumina HiSeq 2000	M	-	-	Yes
HLSR1649	SRR8069749	Barnard, 2016	PRJNA507062	Yes	Al	USA	USA	Illumina HiSeq 2500	F	-	-	No
HLSR1650	SRR8069750	Barnard, 2016	PRJNA507062	Yes	Al	USA	USA	Illumina HiSeq 2500	F	-	-	No
HLSR1651	SRR8069751	Barnard, 2016	PRJNA507062	Yes	Al	USA	USA	Illumina HiSeq 2500	F	-	-	Yes
HLSR1652	SRR8069752	Barnard, 2016	PRJNA507062	Yes	Al	USA	USA	Illumina HiSeq 2000	F	-	-	Yes
HLSR1653	SRR8069753	Barnard, 2016	PRJNA507062	Yes	Al	USA	USA	Illumina HiSeq 2500	M	-	-	Yes
HLSR1654	SRR8069754	Barnard, 2016	PRJNA507062	Yes	Al	USA	USA	Illumina HiSeq 2500	F	-	-	No
HLSR1655	SRR8069755	Barnard, 2016	PRJNA507062	Yes	Al	USA	USA	Illumina HiSeq 2000	F	-	-	Yes
HLSR1656	SRR8069756	Barnard, 2016	PRJNA507062	Yes	Al	USA	USA	Illumina HiSeq 2500	F	-	-	Yes
HLSR1657	SRR8069757	Barnard, 2016	PRJNA507062	Yes	Al	USA	USA	Illumina HiSeq 2000	M	-	-	Yes
HLSR1658	SRR8069758	Barnard, 2016	PRJNA507062	Yes	Al	USA	USA	Illumina HiSeq 2000	M	-	-	No
HLSR1659	SRR8069759	Barnard, 2016	PRJNA507062	Yes	Al	USA	USA	Illumina HiSeq 2500	M	-	-	No
HLSR1660	SRR8069760	Barnard, 2016	PRJNA507062	Yes	Al	USA	USA	Illumina HiSeq 2500	M	-	-	No
HLSR1661	SRR8069761	Barnard, 2016	PRJNA507062	Yes	Al	USA	USA	Illumina HiSeq 2500	F	-	-	Yes
HLSR1662	SRR8069762	Barnard, 2016	PRJNA507062	Yes	Al	USA	USA	Illumina HiSeq 2500	M	-	-	No
HLSR1663	SRR8069763	Barnard, 2016	PRJNA507062	Yes	Al	USA	USA	Illumina HiSeq 2000	M	-	-	Yes
HLSR1664	SRR8069764	Barnard, 2016	PRJNA507062	Yes	Al	USA	USA	Illumina HiSeq 2000	M	-	-	Yes
HLSR1665	SRR8069765	Barnard, 2016	PRJNA507062	Yes	Al	USA	USA	Illumina HiSeq 2000	F	-	-	Yes
HLSR1666	SRR8069766	Barnard, 2016	PRJNA507062	Yes	Al	USA	USA	Illumina HiSeq 2000	F	-	-	No
HLSR1667	SRR8069767	Barnard, 2016	PRJNA507062	Yes	Al	USA	USA	Illumina HiSeq 2000	F	-	-	No
HLSR1668	SRR8069768	Barnard, 2016	PRJNA507062	Yes	Al	USA	USA	Illumina HiSeq 2000	F	-	-	No
HLSR1669	SRR8069769	Barnard, 2016	PRJNA507062	Yes	Al	USA	USA	Illumina HiSeq 2000	M	-	-	Yes
HLSR1670	SRR8069770	Barnard, 2016	PRJNA507062	Yes	Al	USA	USA	Illumina HiSeq 2500	F	-	-	No
HLSR1671	SRR8069771	Barnard, 2016	PRJNA507062	Yes	Al	USA	USA	Illumina HiSeq 2000	F	-	-	No
HLSR1672	SRR8069772	Barnard, 2016	PRJNA507062	Yes	Al	USA	USA	Illumina HiSeq 2500	F	-	-	Yes
HLSR1673	SRR8069773	Barnard, 2016	PRJNA507062	Yes	Al	USA	USA	Illumina HiSeq 2500	M	-	-	No
HLSR1674	SRR8069774	Barnard, 2016	PRJNA507062	Yes	Al	USA	USA	Illumina HiSeq 2500	M	-	-	Yes
HLSR1675	SRR8069775	Barnard, 2016	PRJNA507062	Yes	Al	USA	USA	Illumina HiSeq 2500	F	-	-	Yes
HLSR1676	SRR8069776	Barnard, 2016	PRJNA507062	Yes	Al	USA	USA	Illumina HiSeq 2500	F	-	-	No
HLSR1677	SRR8069777	Barnard, 2016	PRJNA507062	Yes	Al	USA	USA	Illumina HiSeq 2000	M	-	-	Yes
HLSR1678	SRR8069778	Barnard, 2016	PRJNA507062	Yes	Al	USA	USA	Illumina HiSeq 2500	F	-	-	Yes
HLSR1679	SRR8069779	Barnard, 2016	PRJNA507062	Yes	Al	USA	USA	Illumina HiSeq 2000	F	-	-	Yes
HLSR1680	SRR8069780	Barnard, 2016	PRJNA507062	Yes	Al	USA	USA	Illumina HiSeq 2000	M	-	-	Yes
HLSR1681	SRR8069781	Barnard, 2016	PRJNA507062	Yes	Al	USA	USA	Illumina HiSeq 2000	M	-	-	No
HLSR1682	SRR8069782	Barnard, 2016	PRJNA507062	Yes	Al	USA	USA	Illumina HiSeq 2500	F	-	-	Yes
AN01_Glue_WGS	SRR6757645	Hall, 2018	PRJNA435265	Yes	Ch	USA	USA	Illumina HiSeq 2500	F	31	31	No
AN01_Pore_WGS	SRR6757643	Hall, 2018	PRJNA435265	Yes	Ch	USA	USA	Illumina HiSeq 2500	F	31	31	No
AN02_Glue_WGS	SRR6757641	Hall, 2018	PRJNA435265	Yes	Ch	USA	USA	Illumina HiSeq 2500	F	25	25	No
AN02_Pore_WGS	SRR6757639	Hall, 2018	PRJNA435265	Yes	Ch	USA	USA	Illumina HiSeq 2500	F	25	25	No
AN03_Glue_WGS	SRR6757647	Hall, 2018	PRJNA435265	Yes	Ch	USA	USA	Illumina HiSeq 2500	F	31	31	No
AN03_Pore_WGS	SRR6757665	Hall, 2018	PRJNA435265	Yes	Ch	USA	USA	Illumina HiSeq 2500	F	31	31	No
AN04_Glue_WGS	SRR6757667	Hall, 2018	PRJNA435265	Yes	Ch	USA	USA	Illumina HiSeq 2500	F	29	29	Yes
AN04_Pore_WGS	SRR6757661	Hall, 2018	PRJNA435265	Yes	Ch	USA	USA	Illumina HiSeq 2500	F	29	29	Yes
AN05_Glue_WGS	SRR6757663	Hall, 2018	PRJNA435265	Yes	Ch	USA	USA	Illumina HiSeq 2500	F	21	21	No
AN05_Pore_WGS	SRR6757660	Hall, 2018	PRJNA435265	Yes	Ch	USA	USA	Illumina HiSeq 2500	F	21	21	No
AN06_Glue_WGS	SRR6757619	Hall, 2018	PRJNA435265	Yes	Ch	USA	USA	Illumina HiSeq 2500	M	19	19	Yes
AN06_Pore_WGS	SRR6757621	Hall, 2018	PRJNA435265	Yes	Ch	USA	USA	Illumina HiSeq 2500	M	19	19	Yes
AN07_Glue_WGS	SRR6757623	Hall, 2018	PRJNA435265	Yes	Ch	USA	USA	Illumina HiSeq 2500	M	19	19	No
AN07_Pore_WGS	SRR6757625	Hall, 2018	PRJNA435265	Yes	Ch	USA	USA	Illumina HiSeq 2500	M	19	19	No
AN08_Glue_WGS	SRR6757627	Hall, 2018	PRJNA435265	Yes	Ch	USA	USA	Illumina HiSeq 2500	M	32	32	No
AN08_Pore_WGS	SRR6757606	Hall, 2018	PRJNA435265	Yes	Ch	USA	USA	Illumina HiSeq 2500	M	32	32	No
AN09_Glue_WGS	SRR6757604	Hall, 2018	PRJNA435265	Yes	Ch	USA	USA	Illumina HiSeq 2500	M	30	30	No
AN09_Pore_WGS	SRR6757602	Hall, 2018	PRJNA435265	Yes	Ch	USA	USA	Illumina HiSeq 2500	M	30	30	No
AN10_Glue_WGS	SRR6757600	Hall, 2018	PRJNA435265	Yes	Ch	USA	USA	Illumina HiSeq 2500	M	32	32	No
AN10_Pore_WGS	SRR6757608	Hall, 2018	PRJNA435265	Yes	Ch	USA	USA	Illumina HiSeq 2500	M	32	32	No
AN11_Glue_WGS	SRR6757611	Hall, 2018	PRJNA435265	Yes	Ch	USA	USA	Illumina HiSeq 2500	F	24	24	No
AN11_Swab_WGS	SRR6757609	Hall, 2018	PRJNA435265	Yes	Ch	USA	USA	Illumina HiSeq 2500	F	24	24	No
AN12_Glue_WGS	SRR6757615	Hall, 2018	PRJNA435265	Yes	Ch	USA	USA	Illumina HiSeq 2500	F	29	29	No
AN12_Swab_WGS	SRR6757613	Hall, 2018	PRJNA435265	Yes	Ch	USA	USA	Illumina HiSeq 2500	F	29	29	No
AN13_Glue_WGS	SRR6757617	Hall, 2018	PRJNA435265	Yes	Ch	USA	USA	Illumina HiSeq 2500	F	28	28	No
AN13_Swab_WGS	SRR6757691	Hall, 2018	PRJNA435265	Yes	Ch	USA	USA	Illumina HiSeq 2500	F	28	28	No
AN14_Glue_WGS	SRR6757693	Hall, 2018	PRJNA435265	Yes	Ch	USA	USA	Illumina HiSeq 2500	F	23	23	Yes
AN14_Swab_WGS	SRR6757695	Hall, 2018	PRJNA435265	Yes	Ch	USA	USA	Illumina HiSeq 2500	F	23	23	Yes
AN15_Glue_WGS	SRR6757697	Hall, 2018	PRJNA435265	Yes	Ch	USA	USA	Illumina HiSeq 2500	M	29	29	Yes
AN15_Swab_WGS	SRR6757699	Hall, 2018	PRJNA435265	Yes	Ch	USA	USA	Illumina HiSeq 2500	M	29	29	Yes
AN16_Glue_WGS	SRR6757684	Hall, 2018	PRJNA435265	Yes	Ch	USA	USA	Illumina HiSeq 2500	F	28	28	No
AN16_Swab_WGS	SRR6757686	Hall, 2018	PRJNA435265	Yes	Ch	USA	USA	Illumina HiSeq 2500	F	28	28	No
AN17_Glue_WGS	SRR6757680	Hall, 2018	PRJNA435265	Yes	Ch	USA	USA	Illumina HiSeq 2500	F	35	35	No
AN17_Swab_WGS	SRR6757682	Hall, 2018	PRJNA435265	Yes	Ch	USA	USA	Illumina HiSeq 2500	F	35	35	No
AN18_Glue_WGS	SRR6757688	Hall, 2018	PRJNA435265	Yes	Ch	USA	USA	Illumina HiSeq 2500	F	29	29	No
AN18_Swab_WGS	SRR6757675	Hall, 2018	PRJNA435265	Yes	Ch	USA	USA	Illumina HiSeq 2500	F	29	29	No
AN19_Glue_WGS	SRR6757673	Hall, 2018	PRJNA435265	Yes	Ch	USA	USA	Illumina HiSeq 2500	F	29	29	No
AN19_Swab_WGS	SRR6757679	Hall, 2018	PRJNA435265	Yes	Ch	USA	USA	Illumina HiSeq 2500	F	29	29	No
AN20_Glue_WGS	SRR6757677	Hall, 2018	PRJNA435265	Yes	Ch	USA	USA	Illumina HiSeq 2500	M	29	29	No
AN20_Swab_WGS	SRR6757671	Hall, 2018	PRJNA435265	Yes	Ch	USA	USA	Illumina HiSeq 2500	M	29	29	No
PAH_Individual7	SRR11242349	Leung, 2020	PRJNA478488	Yes	Ch	China	China	Illumina NovaSeq 6000	F	35	35	Yes
PAH_Individual8	SRR11242358	Leung, 2020	PRJNA478488	Yes	Ch	China	China	NextSeq 500	F	30	30	Yes
PAH_Individual11	SRR11242348	Leung, 2020	PRJNA478488	Yes	Ch	China	China	Illumina NovaSeq 6000	F	31	31	Yes
PAH_Individual12	SRR11300711	Leung, 2020	PRJNA478488	Yes	Ch	China	China	NextSeq 500	F	36	36	Yes
PAH_Individual26	SRR11300713	Leung, 2020	PRJNA478488	Yes	Ch	China	China	NextSeq 500	F	40	40	No
PAH_Individual27	SRR11242350	Leung, 2020	PRJNA478488	Yes	Ch	China	China	Illumina NovaSeq 6000	F	44	44	No
PAH_Individual54	SRR11242351	Leung, 2020	PRJNA478488	Yes	Ch	China	China	Illumina NovaSeq 6000	F	30	30	Yes
PAH_Individual59	SRR11300717	Leung, 2020	PRJNA478488	Yes	Ch	China	China	NextSeq 500	F	28	28	Yes
PAH_Individual74	SRR11242347	Leung, 2020	PRJNA478488	Yes	Ch	China	China	Illumina NovaSeq 6000	F	32	32	No
PAH_Individual75	SRR11304755	Leung, 2020	PRJNA478488	Yes	Ch	China	China	Illumina NovaSeq 6000	F	37	37	No
PAH_Individual94	SRR11242355	Leung, 2020	PRJNA478488	Yes	Ch	China	China	Illumina NovaSeq 6000	F	25	25	Yes
PAH_Individual97	SRR11242354	Leung, 2020	PRJNA478488	Yes	Ch	China	China	Illumina NovaSeq 6000	F	43	43	No
PAH_Individual105	SRR11242353	Leung, 2020	PRJNA478488	Yes	Ch	China	China	Illumina NovaSeq 6000	F	44	44	No
PAH_Individual431	SRR11242346	Leung, 2020	PRJNA478488	Yes	Ch	China	China	Illumina NovaSeq 6000	F	33	33	Yes
PAH_Individual437	SRR11242344	Leung, 2020	PRJNA478488	Yes	Ch	China	China	Illumina NovaSeq 6000	F	25	25	Yes
PAH_Individual440	SRR11242342	Leung, 2020	PRJNA478488	Yes	Ch	China	China	Illumina NovaSeq 6000	F	35	35	No
PAH_Individual446	SRR11300708	Leung, 2020	PRJNA478488	Yes	Ch	China	China	NextSeq 500	F	33	33	Yes
PAH_Individual477	SRR11242340	Leung, 2020	PRJNA478488	Yes	Ch	China	China	Illumina NovaSeq 6000	F	31	31	Yes
PAH_Individual482	SRR11300716	Leung, 2020	PRJNA478488	Yes	Ch	China	China	NextSeq 500	F	30	30	Yes
PAH_Individual491	SRR11242343	Leung, 2020	PRJNA478488	Yes	Ch	China	China	Illumina NovaSeq 6000	F	37	37	No
PAH_Individual501	SRR11242357	Leung, 2020	PRJNA478488	Yes	Ch	China	China	NextSeq 500	F	45	45	Yes
PAH_Individual511	SRR11242339	Leung, 2020	PRJNA478488	Yes	Ch	China	China	Illumina NovaSeq 6000	F	41	41	No
PAH_Individual518	SRR11300715	Leung, 2020	PRJNA478488	Yes	Ch	China	China	NextSeq 500	F	29	29	Yes
PAH_Individual533	SRR11242345	Leung, 2020	PRJNA478488	Yes	Ch	China	China	Illumina NovaSeq 6000	F	40	40	Yes
FDT01001cheek	DP1807004334_rmHost	Li, 2021	CNP0000635	Yes	Ch	China	China	-	F	50	50	No
FDT01002cheek	DP1807004337_rmHost	Li, 2021	CNP0000635	Yes	Ch	China	China	-	F	48	48	No
FDT01003cheek	DP1807004340_rmHost	Li, 2021	CNP0000635	Yes	Ch	China	China	-	F	40	40	No
FDT01004cheek	DP1807004343_rmHost	Li, 2021	CNP0000635	Yes	Ch	China	China	-	F	38	38	No
FDT01005cheek	DP1807004346_rmHost	Li, 2021	CNP0000635	Yes	Ch	China	China	-	M	53	53	No
FDT01006cheek	DP1807004349_rmHost	Li, 2021	CNP0000635	Yes	Ch	China	China	-	F	21	21	No
FDT01007cheek	DP1807004352_rmHost	Li, 2021	CNP0000635	Yes	Ch	China	China	-	F	35	35	No
FDT01008cheek	DP1807004355_rmHost	Li, 2021	CNP0000635	Yes	Ch	China	China	-	F	41	41	No
FDT01009cheek	DP1807004358_rmHost	Li, 2021	CNP0000635	Yes	Ch	China	China	-	F	46	46	No
FDT01010cheek	DP1807004361_rmHost	Li, 2021	CNP0000635	Yes	Ch	China	China	-	F	51	51	No
FDT01011cheek	DP1807004374_rmHost	Li, 2021	CNP0000635	Yes	Ch	China	China	-	M	52	52	No
FDT01012cheek	DP1807004365_rmHost	Li, 2021	CNP0000635	Yes	Ch	China	China	-	F	41	41	No
FDT01013cheek	DP1807004368_rmHost	Li, 2021	CNP0000635	Yes	Ch	China	China	-	F	29	29	No
FDT01014cheek	DP1807004371_rmHost	Li, 2021	CNP0000635	Yes	Ch	China	China	-	F	46	46	No
FDT01015cheek	DP1807004376_rmHost	Li, 2021	CNP0000635	Yes	Ch	China	China	-	F	54	54	No
FDT01016cheek	DP1807004379_rmHost	Li, 2021	CNP0000635	Yes	Ch	China	China	-	M	35	35	No
FDT01017cheek	DP1807004382_rmHost	Li, 2021	CNP0000635	Yes	Ch	China	China	-	F	54	54	No
FDT01018cheek	DP1807004385_rmHost	Li, 2021	CNP0000635	Yes	Ch	China	China	-	F	33	33	No
FDT01019cheek	DP1807004388_rmHost	Li, 2021	CNP0000635	Yes	Ch	China	China	-	F	51	51	No
FDT01020cheek	DP1807004391_rmHost	Li, 2021	CNP0000635	Yes	Ch	China	China	-	M	48	48	No
FDT01021cheek	DP1807004394_rmHost	Li, 2021	CNP0000635	Yes	Ch	China	China	-	F	56	56	No
FDT01022cheek	DP1807004397_rmHost	Li, 2021	CNP0000635	Yes	Ch	China	China	-	F	55	55	No
FDT01023cheek	DP1807004400_rmHost	Li, 2021	CNP0000635	Yes	Ch	China	China	-	M	57	57	No
FDT01024cheek	DP1807004403_rmHost	Li, 2021	CNP0000635	Yes	Ch	China	China	-	F	40	40	No
FDT01025cheek	DP1807004406_rmHost	Li, 2021	CNP0000635	Yes	Ch	China	China	-	F	32	32	No
FDT01026cheek	DP1807004409_rmHost	Li, 2021	CNP0000635	Yes	Ch	China	China	-	F	60	60	No
FDT01028cheek	DP1807004412_rmHost	Li, 2021	CNP0000635	Yes	Ch	China	China	-	F	34	34	No
FDT01029cheek	DP1807004415_rmHost	Li, 2021	CNP0000635	Yes	Ch	China	China	-	F	46	46	No
FDT01030cheek	DP1807004418_rmHost	Li, 2021	CNP0000635	Yes	Ch	China	China	-	F	43	43	No
FDT01031cheek	DP1807004421_rmHost	Li, 2021	CNP0000635	Yes	Ch	China	China	-	F	38	38	No
FDT01032cheek	DP1807004424_rmHost	Li, 2021	CNP0000635	Yes	Ch	China	China	-	M	27	27	No
FDT01033cheek	DP1807004427_rmHost	Li, 2021	CNP0000635	Yes	Ch	China	China	-	F	34	34	No
FDT01035cheek	DP1807004430_rmHost	Li, 2021	CNP0000635	Yes	Ch	China	China	-	F	40	40	No
FDT01037cheek	DP1807004436_rmHost	Li, 2021	CNP0000635	Yes	Ch	China	China	-	F	54	54	No
FDT01038cheek	DP1807004439_rmHost	Li, 2021	CNP0000635	Yes	Ch	China	China	-	F	47	47	No
FDT01039cheek	DP1807004442_rmHost	Li, 2021	CNP0000635	Yes	Ch	China	China	-	F	43	43	No
FDT01040cheek	DP1807004445_rmHost	Li, 2021	CNP0000635	Yes	Ch	China	China	-	F	35	35	No
FDT01041cheek	DP1807004448_rmHost	Li, 2021	CNP0000635	Yes	Ch	China	China	-	F	45	45	No
FDT01042cheek	DP1807004451_rmHost	Li, 2021	CNP0000635	Yes	Ch	China	China	-	F	55	55	No
FDT01044cheek	DP1807004454_rmHost	Li, 2021	CNP0000635	Yes	Ch	China	China	-	F	32	32	No
FDT01045cheek	DP1807004457_rmHost	Li, 2021	CNP0000635	Yes	Ch	China	China	-	F	27	27	No
FDT01047cheek	DP1807004460_rmHost	Li, 2021	CNP0000635	Yes	Ch	China	China	-	F	35	35	No
FDT01048cheek	DP1807004463_rmHost	Li, 2021	CNP0000635	Yes	Ch	China	China	-	F	38	38	No
FDT01049cheek	DP1807004466_rmHost	Li, 2021	CNP0000635	Yes	Ch	China	China	-	F	30	30	No
FDT01050cheek	DP1807004469_rmHost	Li, 2021	CNP0000635	Yes	Ch	China	China	-	F	32	32	No
FDT01051cheek	DP1807004472_rmHost	Li, 2021	CNP0000635	Yes	Ch	China	China	-	F	41	41	No
FDT01052cheek	DP1807004474_rmHost	Li, 2021	CNP0000635	Yes	Ch	China	China	-	F	59	59	No
FDT01054cheek	DP1807004477_rmHost	Li, 2021	CNP0000635	Yes	Ch	China	China	-	F	47	47	No
FDT01055cheek	DP1807004480_rmHost	Li, 2021	CNP0000635	Yes	Ch	China	China	-	F	31	31	No
FDT01056cheek	DP1807004483_rmHost	Li, 2021	CNP0000635	Yes	Ch	China	China	-	F	42	42	No
FDT01057cheek	DP1807004486_rmHost	Li, 2021	CNP0000635	Yes	Ch	China	China	-	F	40	40	No
FDT01058cheek	DP1807004489_rmHost	Li, 2021	CNP0000635	Yes	Ch	China	China	-	F	49	49	No
FDT01059cheek	DP1807004492_rmHost	Li, 2021	CNP0000635	Yes	Ch	China	China	-	M	29	29	No
FDT01060cheek	DP1807004495_rmHost	Li, 2021	CNP0000635	Yes	Ch	China	China	-	F	45	45	No
FDT01061cheek	DP1807004498_rmHost	Li, 2021	CNP0000635	Yes	Ch	China	China	-	F	38	38	No
FDT01062cheek	DP1807004501_rmHost	Li, 2021	CNP0000635	Yes	Ch	China	China	-	F	53	53	No
FDT01063cheek	DP1807004504_rmHost	Li, 2021	CNP0000635	Yes	Ch	China	China	-	M	52	52	No
FDT01064cheek	DP1807004507_rmHost	Li, 2021	CNP0000635	Yes	Ch	China	China	-	M	29	29	No
FDT01065cheek	DP1807004510_rmHost	Li, 2021	CNP0000635	Yes	Ch	China	China	-	F	44	44	No
FDT01067cheek	DP1807004513_rmHost	Li, 2021	CNP0000635	Yes	Ch	China	China	-	F	59	59	No
FDT01068cheek	DP1807004516_rmHost	Li, 2021	CNP0000635	Yes	Ch	China	China	-	F	59	59	No
FDT01069cheek	DP1807004519_rmHost	Li, 2021	CNP0000635	Yes	Ch	China	China	-	F	45	45	No
FDT01070cheek	DP1807004522_rmHost	Li, 2021	CNP0000635	Yes	Ch	China	China	-	F	55	55	No
FDT01071cheek	DP1807004525_rmHost	Li, 2021	CNP0000635	Yes	Ch	China	China	-	F	58	58	No
FDT01072cheek	DP1807004528_rmHost	Li, 2021	CNP0000635	Yes	Ch	China	China	-	F	37	37	No
FDT01073cheek	DP1807004531_rmHost	Li, 2021	CNP0000635	Yes	Ch	China	China	-	F	45	45	No
FDT01074cheek	DP1807004534_rmHost	Li, 2021	CNP0000635	Yes	Ch	China	China	-	F	57	57	No
FDT01075cheek	DP1807004537_rmHost	Li, 2021	CNP0000635	Yes	Ch	China	China	-	F	40	40	No
FDT01076cheek	DP1807004540_rmHost	Li, 2021	CNP0000635	Yes	Ch	China	China	-	M	52	52	No
FDT01077cheek	DP1807004543_rmHost	Li, 2021	CNP0000635	Yes	Ch	China	China	-	M	45	45	No
FDT01078cheek	DP1807004546_rmHost	Li, 2021	CNP0000635	Yes	Ch	China	China	-	F	43	43	No
FDT01079cheek	DP1807004549_rmHost	Li, 2021	CNP0000635	Yes	Ch	China	China	-	F	46	46	No
FDT01080cheek	DP1807004552_rmHost	Li, 2021	CNP0000635	Yes	Ch	China	China	-	F	49	49	No
FDT01081cheek	DP1807004555_rmHost	Li, 2021	CNP0000635	Yes	Ch	China	China	-	F	51	51	No
FDT01082cheek	DP1807004558_rmHost	Li, 2021	CNP0000635	Yes	Ch	China	China	-	F	56	56	No
FDT01083cheek	DP1807004561_rmHost	Li, 2021	CNP0000635	Yes	Ch	China	China	-	F	54	54	No
FDT01085cheek	DP1807004564_rmHost	Li, 2021	CNP0000635	Yes	Ch	China	China	-	F	56	56	No
FDT01086cheek	DP1807004567_rmHost	Li, 2021	CNP0000635	Yes	Ch	China	China	-	F	58	58	No
FDT01087cheek	DP1807004570_rmHost	Li, 2021	CNP0000635	Yes	Ch	China	China	-	F	40	40	No
FDT01088cheek	DP1807004573_rmHost	Li, 2021	CNP0000635	Yes	Ch	China	China	-	F	52	52	No
FDT01089cheek	DP1807004576_rmHost	Li, 2021	CNP0000635	Yes	Ch	China	China	-	F	31	31	No
FDT01090cheek	DP1808006627_rmHost	Li, 2021	CNP0000635	Yes	Ch	China	China	-	F	52	52	No
FDT01091cheek	DP1808006630_rmHost	Li, 2021	CNP0000635	Yes	Ch	China	China	-	F	34	34	No
FDT01092cheek	DP1808006633_rmHost	Li, 2021	CNP0000635	Yes	Ch	China	China	-	F	55	55	No
FDT01094cheek	DP1808006639_rmHost	Li, 2021	CNP0000635	Yes	Ch	China	China	-	F	54	54	No
FDT01096cheek	DP1808006642_rmHost	Li, 2021	CNP0000635	Yes	Ch	China	China	-	M	56	56	No
FDT01097cheek	DP1808006645_rmHost	Li, 2021	CNP0000635	Yes	Ch	China	China	-	F	36	36	No
FDT01098cheek	DP1808006648_rmHost	Li, 2021	CNP0000635	Yes	Ch	China	China	-	F	60	60	No
FDT01099cheek	DP1808006651_rmHost	Li, 2021	CNP0000635	Yes	Ch	China	China	-	F	29	29	No
FDT01100cheek	DP1808006654_rmHost	Li, 2021	CNP0000635	Yes	Ch	China	China	-	F	54	54	No
FDT01101cheek	DP1808006657_rmHost	Li, 2021	CNP0000635	Yes	Ch	China	China	-	M	48	48	No
FDT01102cheek	DP1808006660_rmHost	Li, 2021	CNP0000635	Yes	Ch	China	China	-	M	59	59	No
FDT01103cheek	DP1808006663_rmHost	Li, 2021	CNP0000635	Yes	Ch	China	China	-	F	60	60	No
FDT01104cheek	DP1808006666_rmHost	Li, 2021	CNP0000635	Yes	Ch	China	China	-	F	51	51	No
FDT01105cheek	DP1808006669_rmHost	Li, 2021	CNP0000635	Yes	Ch	China	China	-	F	43	43	No
FDT01106cheek	DP1808006672_rmHost	Li, 2021	CNP0000635	Yes	Ch	China	China	-	F	38	38	No
FDT01107cheek	DP1808006675_rmHost	Li, 2021	CNP0000635	Yes	Ch	China	China	-	F	38	38	No
FDT01108cheek	DP1808006678_rmHost	Li, 2021	CNP0000635	Yes	Ch	China	China	-	F	49	49	No
FDT01110cheek	DP1808006681_rmHost	Li, 2021	CNP0000635	Yes	Ch	China	China	-	F	44	44	No
FDT01111cheek	DP1808006684_rmHost	Li, 2021	CNP0000635	Yes	Ch	China	China	-	F	31	31	No
FDT01112cheek	DP1808006687_rmHost	Li, 2021	CNP0000635	Yes	Ch	China	China	-	F	54	54	No
FDT01114cheek	DP1808006693_rmHost	Li, 2021	CNP0000635	Yes	Ch	China	China	-	F	33	33	No
FDT01115cheek	DP1808006696_rmHost	Li, 2021	CNP0000635	Yes	Ch	China	China	-	F	54	54	No
FDT01116cheek	DP1808006699_rmHost	Li, 2021	CNP0000635	Yes	Ch	China	China	-	F	42	42	No
FDT01117cheek	DP1808006702_rmHost	Li, 2021	CNP0000635	Yes	Ch	China	China	-	M	55	55	No
FDT01118cheek	DP1808006705_rmHost	Li, 2021	CNP0000635	Yes	Ch	China	China	-	F	47	47	No
FDT01119cheek	DP1808006708_rmHost	Li, 2021	CNP0000635	Yes	Ch	China	China	-	F	57	57	No
FDT01120cheek	DP1808006711_rmHost	Li, 2021	CNP0000635	Yes	Ch	China	China	-	F	59	59	No
FDT01121cheek	DP1808006714_rmHost	Li, 2021	CNP0000635	Yes	Ch	China	China	-	F	47	47	No
FDT01122cheek	DP1808006717_rmHost	Li, 2021	CNP0000635	Yes	Ch	China	China	-	F	60	60	No
FDT01123cheek	DP1808006720_rmHost	Li, 2021	CNP0000635	Yes	Ch	China	China	-	M	30	30	No
FDT01124cheek	DP1808006723_rmHost	Li, 2021	CNP0000635	Yes	Ch	China	China	-	F	56	56	No
FDT01125cheek	DP1808006726_rmHost	Li, 2021	CNP0000635	Yes	Ch	China	China	-	F	40	40	No
FDT01126cheek	DP1808006729_rmHost	Li, 2021	CNP0000635	Yes	Ch	China	China	-	F	31	31	No
FDT01127cheek	DP1808006732_rmHost	Li, 2021	CNP0000635	Yes	Ch	China	China	-	F	26	26	No
FDT01129cheek	DP1808006738_rmHost	Li, 2021	CNP0000635	Yes	Ch	China	China	-	F	49	49	No
FDT01130cheek	DP1808006741_rmHost	Li, 2021	CNP0000635	Yes	Ch	China	China	-	F	57	57	No
FDT01131cheek	DP1808006744_rmHost	Li, 2021	CNP0000635	Yes	Ch	China	China	-	M	31	31	No
FDT01132cheek	DP1808006747_rmHost	Li, 2021	CNP0000635	Yes	Ch	China	China	-	F	59	59	No
FDT01133cheek	DP1808006750_rmHost	Li, 2021	CNP0000635	Yes	Ch	China	China	-	F	57	57	No
FDT01134cheek	DP1808006753_rmHost	Li, 2021	CNP0000635	Yes	Ch	China	China	-	M	32	32	No
FDT01135cheek	DP1808006756_rmHost	Li, 2021	CNP0000635	Yes	Ch	China	China	-	F	35	35	No
FDT01136cheek	DP1808006759_rmHost	Li, 2021	CNP0000635	Yes	Ch	China	China	-	F	30	30	No
FDT01137cheek	DP1808006762_rmHost	Li, 2021	CNP0000635	Yes	Ch	China	China	-	F	46	46	No
FDT01138cheek	DP1808006765_rmHost	Li, 2021	CNP0000635	Yes	Ch	China	China	-	F	54	54	No
FDT01139cheek	DP1808006768_rmHost	Li, 2021	CNP0000635	Yes	Ch	China	China	-	F	38	38	No
FDT01140cheek	DP1808006771_rmHost	Li, 2021	CNP0000635	Yes	Ch	China	China	-	M	39	39	No
FDT01141cheek	DP1808006774_rmHost	Li, 2021	CNP0000635	Yes	Ch	China	China	-	F	27	27	No
FDT01142cheek	DP1808006777_rmHost	Li, 2021	CNP0000635	Yes	Ch	China	China	-	F	35	35	No
FDT01146cheek	DP1808006780_rmHost	Li, 2021	CNP0000635	Yes	Ch	China	China	-	F	55	55	No
FDT01147cheek	DP1808006783_rmHost	Li, 2021	CNP0000635	Yes	Ch	China	China	-	F	59	59	No
FDT01148cheek	DP1808006786_rmHost	Li, 2021	CNP0000635	Yes	Ch	China	China	-	F	58	58	No
FDT01149cheek	DP1808006789_rmHost	Li, 2021	CNP0000635	Yes	Ch	China	China	-	F	40	40	No
FDT01151cheek	DP1808006792_rmHost	Li, 2021	CNP0000635	Yes	Ch	China	China	-	F	54	54	No
FDT01152cheek	DP1808006795_rmHost	Li, 2021	CNP0000635	Yes	Ch	China	China	-	F	30	30	No
FDT01153cheek	DP1808006798_rmHost	Li, 2021	CNP0000635	Yes	Ch	China	China	-	F	60	60	No
FDT01154cheek	DP1808006801_rmHost	Li, 2021	CNP0000635	Yes	Ch	China	China	-	F	52	52	No
FDT01155cheek	DP1808006804_rmHost	Li, 2021	CNP0000635	Yes	Ch	China	China	-	F	48	48	No
FDT01156cheek	DP1808006807_rmHost	Li, 2021	CNP0000635	Yes	Ch	China	China	-	M	36	36	No
FDT01157cheek	DP1808006810_rmHost	Li, 2021	CNP0000635	Yes	Ch	China	China	-	F	38	38	No
FDT01158cheek	DP1808006813_rmHost	Li, 2021	CNP0000635	Yes	Ch	China	China	-	M	46	46	No
FDT01159cheek	DP1808006816_rmHost	Li, 2021	CNP0000635	Yes	Ch	China	China	-	F	25	25	No
FDT01160cheek	DP1808006819_rmHost	Li, 2021	CNP0000635	Yes	Ch	China	China	-	F	36	36	No
FDT01161cheek	DP1808006822_rmHost	Li, 2021	CNP0000635	Yes	Ch	China	China	-	F	36	36	No
FDT01162cheek	DP1808006825_rmHost	Li, 2021	CNP0000635	Yes	Ch	China	China	-	F	55	55	No
FDT01163cheek	DP1808006828_rmHost	Li, 2021	CNP0000635	Yes	Ch	China	China	-	F	34	34	No
FDT01164cheek	DP1808006831_rmHost	Li, 2021	CNP0000635	Yes	Ch	China	China	-	F	56	56	No
FDT01165cheek	DP1808006834_rmHost	Li, 2021	CNP0000635	Yes	Ch	China	China	-	M	27	27	No
FDT01166cheek	DP1808006837_rmHost	Li, 2021	CNP0000635	Yes	Ch	China	China	-	F	44	44	No
FDT01167cheek	DP1808006840_rmHost	Li, 2021	CNP0000635	Yes	Ch	China	China	-	M	47	47	No
FDT01168cheek	DP1808006843_rmHost	Li, 2021	CNP0000635	Yes	Ch	China	China	-	M	59	59	No
FDT01169cheek	DP1808006846_rmHost	Li, 2021	CNP0000635	Yes	Ch	China	China	-	F	36	36	No
FDT01170cheek	DP1808006849_rmHost	Li, 2021	CNP0000635	Yes	Ch	China	China	-	F	43	43	No
FDT01171cheek	DP1808006852_rmHost	Li, 2021	CNP0000635	Yes	Ch	China	China	-	F	43	43	No
FDT01172cheek	DP1808006855_rmHost	Li, 2021	CNP0000635	Yes	Ch	China	China	-	F	44	44	No
FDT01173cheek	DP1808006858_rmHost	Li, 2021	CNP0000635	Yes	Ch	China	China	-	F	45	45	No
FDT01174cheek	DP1808006861_rmHost	Li, 2021	CNP0000635	Yes	Ch	China	China	-	F	43	43	No
FDT01175cheek	DP1808006864_rmHost	Li, 2021	CNP0000635	Yes	Ch	China	China	-	F	37	37	No
FDT01176cheek	DP1808006867_rmHost	Li, 2021	CNP0000635	Yes	Ch	China	China	-	F	38	38	No
FDT01177cheek	DP1808006870_rmHost	Li, 2021	CNP0000635	Yes	Ch	China	China	-	F	40	40	No
FDT01178cheek	DP1808006873_rmHost	Li, 2021	CNP0000635	Yes	Ch	China	China	-	M	42	42	No
FDT01179cheek	DP1808006876_rmHost	Li, 2021	CNP0000635	Yes	Ch	China	China	-	F	58	58	No
FDT01180cheek	DP1808006879_rmHost	Li, 2021	CNP0000635	Yes	Ch	China	China	-	F	60	60	No
FDT01181cheek	DP1808006882_rmHost	Li, 2021	CNP0000635	Yes	Ch	China	China	-	M	36	36	No
FDT01182cheek	DP1808006885_rmHost	Li, 2021	CNP0000635	Yes	Ch	China	China	-	F	31	31	No
FDT01183cheek	DP1808006888_rmHost	Li, 2021	CNP0000635	Yes	Ch	China	China	-	F	27	27	No
FDT01184cheek	DP1808006891_rmHost	Li, 2021	CNP0000635	Yes	Ch	China	China	-	F	58	58	No
FDT01186cheek	DP1808006894_rmHost	Li, 2021	CNP0000635	Yes	Ch	China	China	-	F	37	37	No
FDT01187cheek	DP1808006897_rmHost	Li, 2021	CNP0000635	Yes	Ch	China	China	-	F	38	38	No
FDT01188cheek	DP1808006900_rmHost	Li, 2021	CNP0000635	Yes	Ch	China	China	-	F	38	38	No
FDT01190cheek	DP1808006906_rmHost	Li, 2021	CNP0000635	Yes	Ch	China	China	-	M	43	43	No
FDT0864cheek	DP1806001273_rmHost	Li, 2021	CNP0000635	Yes	Ch	China	China	-	F	61	61	No
FDT0865cheek	DP1808006914_rmHost	Li, 2021	CNP0000635	Yes	Ch	China	China	-	F	64	64	No
FDT0867cheek	DP1806001276_rmHost	Li, 2021	CNP0000635	Yes	Ch	China	China	-	F	37	37	No
FDT0868cheek	DP1806001279_rmHost	Li, 2021	CNP0000635	Yes	Ch	China	China	-	F	61	61	No
FDT0869cheek	DP1806001282_rmHost	Li, 2021	CNP0000635	Yes	Ch	China	China	-	F	26	26	No
FDT0870cheek	DP1806001285_rmHost	Li, 2021	CNP0000635	Yes	Ch	China	China	-	F	27	27	No
FDT0871cheek	DP1806001288_rmHost	Li, 2021	CNP0000635	Yes	Ch	China	China	-	F	32	32	No
FDT0872cheek	DP1806001291_rmHost	Li, 2021	CNP0000635	Yes	Ch	China	China	-	F	44	44	No
FDT0873cheek	DP1806001294_rmHost	Li, 2021	CNP0000635	Yes	Ch	China	China	-	F	32	32	No
FDT0875cheek	DP1806001297_rmHost	Li, 2021	CNP0000635	Yes	Ch	China	China	-	F	43	43	No
FDT0876cheek	DP1806001300_rmHost	Li, 2021	CNP0000635	Yes	Ch	China	China	-	F	33	33	No
FDT0878cheek	DP1806001306_rmHost	Li, 2021	CNP0000635	Yes	Ch	China	China	-	F	58	58	No
FDT0881cheek	DP1806001309_rmHost	Li, 2021	CNP0000635	Yes	Ch	China	China	-	M	43	43	No
FDT0884cheek	DP1806001318_rmHost	Li, 2021	CNP0000635	Yes	Ch	China	China	-	F	62	62	No
FDT0886cheek	DP1806001321_rmHost	Li, 2021	CNP0000635	Yes	Ch	China	China	-	F	46	46	No
FDT0887cheek	DP1806001324_rmHost	Li, 2021	CNP0000635	Yes	Ch	China	China	-	F	60	60	No
FDT0888cheek	DP1806001327_rmHost	Li, 2021	CNP0000635	Yes	Ch	China	China	-	F	30	30	No
FDT0889cheek	DP1806001330_rmHost	Li, 2021	CNP0000635	Yes	Ch	China	China	-	F	35	35	No
FDT0890cheek	DP1806001333_rmHost	Li, 2021	CNP0000635	Yes	Ch	China	China	-	F	42	42	No
FDT0892cheek	DP1806001339_rmHost	Li, 2021	CNP0000635	Yes	Ch	China	China	-	F	31	31	No
FDT0893cheek	DP1806001342_rmHost	Li, 2021	CNP0000635	Yes	Ch	China	China	-	F	35	35	No
FDT0895cheek	DP1806001348_rmHost	Li, 2021	CNP0000635	Yes	Ch	China	China	-	F	36	36	No
FDT0896cheek	DP1806001351_rmHost	Li, 2021	CNP0000635	Yes	Ch	China	China	-	F	61	61	No
FDT0897cheek	DP1806001354_rmHost	Li, 2021	CNP0000635	Yes	Ch	China	China	-	F	52	52	No
FDT0898cheek	DP1806001357_rmHost	Li, 2021	CNP0000635	Yes	Ch	China	China	-	F	52	52	No
FDT0899cheek	DP1806001360_rmHost	Li, 2021	CNP0000635	Yes	Ch	China	China	-	F	42	42	No
FDT0900cheek	DP1806001363_rmHost	Li, 2021	CNP0000635	Yes	Ch	China	China	-	F	51	51	No
FDT0901cheek	DP1806001180_rmHost	Li, 2021	CNP0000635	Yes	Ch	China	China	-	F	48	48	No
FDT0902cheek	DP1806001183_rmHost	Li, 2021	CNP0000635	Yes	Ch	China	China	-	M	45	45	No
FDT0903cheek	DP1806001186_rmHost	Li, 2021	CNP0000635	Yes	Ch	China	China	-	F	37	37	No
FDT0904cheek	DP1806001189_rmHost	Li, 2021	CNP0000635	Yes	Ch	China	China	-	F	33	33	No
FDT0905cheek	DP1806001192_rmHost	Li, 2021	CNP0000635	Yes	Ch	China	China	-	F	39	39	No
FDT0906cheek	DP1806001195_rmHost	Li, 2021	CNP0000635	Yes	Ch	China	China	-	F	43	43	No
FDT0907cheek	DP1806001198_rmHost	Li, 2021	CNP0000635	Yes	Ch	China	China	-	F	53	53	No
FDT0909cheek	DP1806001201_rmHost	Li, 2021	CNP0000635	Yes	Ch	China	China	-	M	27	27	No
FDT0910cheek	DP1806001204_rmHost	Li, 2021	CNP0000635	Yes	Ch	China	China	-	F	34	34	No
FDT0911cheek	DP1806001207_rmHost	Li, 2021	CNP0000635	Yes	Ch	China	China	-	F	58	58	No
FDT0912cheek	DP1806001210_rmHost	Li, 2021	CNP0000635	Yes	Ch	China	China	-	F	55	55	No
FDT0914cheek	DP1806001213_rmHost	Li, 2021	CNP0000635	Yes	Ch	China	China	-	F	58	58	No
FDT0916cheek	DP1806001219_rmHost	Li, 2021	CNP0000635	Yes	Ch	China	China	-	F	31	31	No
FDT0917cheek	DP1806001222_rmHost	Li, 2021	CNP0000635	Yes	Ch	China	China	-	F	29	29	No
FDT0918cheek	DP1806001225_rmHost	Li, 2021	CNP0000635	Yes	Ch	China	China	-	F	29	29	No
FDT0919cheek	DP1806001228_rmHost	Li, 2021	CNP0000635	Yes	Ch	China	China	-	F	30	30	No
FDT0920cheek	DP1806001231_rmHost	Li, 2021	CNP0000635	Yes	Ch	China	China	-	F	55	55	No
FDT0921cheek	DP1806001234_rmHost	Li, 2021	CNP0000635	Yes	Ch	China	China	-	M	23	23	No
FDT0922cheek	DP1806001237_rmHost	Li, 2021	CNP0000635	Yes	Ch	China	China	-	F	43	43	No
FDT0923cheek	DP1806001240_rmHost	Li, 2021	CNP0000635	Yes	Ch	China	China	-	F	28	28	No
FDT0924cheek	DP1806001243_rmHost	Li, 2021	CNP0000635	Yes	Ch	China	China	-	F	40	40	No
FDT0925cheek	DP1806001246_rmHost	Li, 2021	CNP0000635	Yes	Ch	China	China	-	F	55	55	No
FDT0926cheek	DP1806001249_rmHost	Li, 2021	CNP0000635	Yes	Ch	China	China	-	F	48	48	No
FDT0929cheek	DP1806001258_rmHost	Li, 2021	CNP0000635	Yes	Ch	China	China	-	F	59	59	No
FDT0930cheek	DP1806001261_rmHost	Li, 2021	CNP0000635	Yes	Ch	China	China	-	F	27	27	No
FDT0931cheek	DP1808006910_rmHost	Li, 2021	CNP0000635	Yes	Ch	China	China	-	F	41	41	No
FDT0932cheek	DP1806001264_rmHost	Li, 2021	CNP0000635	Yes	Ch	China	China	-	F	62	62	No
FDT0934cheek	DP1806001270_rmHost	Li, 2021	CNP0000635	Yes	Ch	China	China	-	M	34	34	No
FDT0935cheek	DP1806001366_rmHost	Li, 2021	CNP0000635	Yes	Ch	China	China	-	F	35	35	No
FDT0936cheek	DP1806001369_rmHost	Li, 2021	CNP0000635	Yes	Ch	China	China	-	F	46	46	No
FDT0937cheek	DP1806001372_rmHost	Li, 2021	CNP0000635	Yes	Ch	China	China	-	F	36	36	No
FDT0939cheek	DP1806001378_rmHost	Li, 2021	CNP0000635	Yes	Ch	China	China	-	M	39	39	No
FDT0940cheek	DP1806001381_rmHost	Li, 2021	CNP0000635	Yes	Ch	China	China	-	F	43	43	No
FDT0941cheek	DP1806001384_rmHost	Li, 2021	CNP0000635	Yes	Ch	China	China	-	F	41	41	No
FDT0942cheek	DP1806001387_rmHost	Li, 2021	CNP0000635	Yes	Ch	China	China	-	M	34	34	No
FDT0944cheek	DP1806001390_rmHost	Li, 2021	CNP0000635	Yes	Ch	China	China	-	F	29	29	No
FDT0945cheek	DP1806001393_rmHost	Li, 2021	CNP0000635	Yes	Ch	China	China	-	F	40	40	No
FDT0946cheek	DP1806001396_rmHost	Li, 2021	CNP0000635	Yes	Ch	China	China	-	M	33	33	No
FDT0947cheek	DP1806001399_rmHost	Li, 2021	CNP0000635	Yes	Ch	China	China	-	F	43	43	No
FDT0948cheek	DP1806001402_rmHost	Li, 2021	CNP0000635	Yes	Ch	China	China	-	M	48	48	No
FDT0949cheek	DP1806001405_rmHost	Li, 2021	CNP0000635	Yes	Ch	China	China	-	F	27	27	No
FDT0950cheek	DP1806001408_rmHost	Li, 2021	CNP0000635	Yes	Ch	China	China	-	F	23	23	No
FDT0951cheek	DP1806001411_rmHost	Li, 2021	CNP0000635	Yes	Ch	China	China	-	M	42	42	No
FDT0952cheek	DP1806001414_rmHost	Li, 2021	CNP0000635	Yes	Ch	China	China	-	F	29	29	No
FDT0953cheek	DP1806001417_rmHost	Li, 2021	CNP0000635	Yes	Ch	China	China	-	F	42	42	No
FDT0955cheek	DP1806001420_rmHost	Li, 2021	CNP0000635	Yes	Ch	China	China	-	M	56	56	No
FDT0956cheek	DP1806001423_rmHost	Li, 2021	CNP0000635	Yes	Ch	China	China	-	F	53	53	No
FDT0958cheek	DP1806001429_rmHost	Li, 2021	CNP0000635	Yes	Ch	China	China	-	F	36	36	No
FDT0960cheek	DP1806001435_rmHost	Li, 2021	CNP0000635	Yes	Ch	China	China	-	M	48	48	No
FDT0961cheek	DP1806001438_rmHost	Li, 2021	CNP0000635	Yes	Ch	China	China	-	M	63	63	No
FDT0964cheek	DP1806001447_rmHost	Li, 2021	CNP0000635	Yes	Ch	China	China	-	M	27	27	No
FDT0966cheek	DP1806001453_rmHost	Li, 2021	CNP0000635	Yes	Ch	China	China	-	M	38	38	No
FDT0967cheek	DP1806001456_rmHost	Li, 2021	CNP0000635	Yes	Ch	China	China	-	M	39	39	No
FDT0968cheek	DP1806001459_rmHost	Li, 2021	CNP0000635	Yes	Ch	China	China	-	F	34	34	No
FDT0969cheek	DP1806001462_rmHost	Li, 2021	CNP0000635	Yes	Ch	China	China	-	F	47	47	No
FDT0971cheek	DP1806001465_rmHost	Li, 2021	CNP0000635	Yes	Ch	China	China	-	F	49	49	No
FDT0972cheek	DP1806001468_rmHost	Li, 2021	CNP0000635	Yes	Ch	China	China	-	F	58	58	No
FDT0973cheek	DP1806001471_rmHost	Li, 2021	CNP0000635	Yes	Ch	China	China	-	M	25	25	No
FDT0975cheek	DP1806001474_rmHost	Li, 2021	CNP0000635	Yes	Ch	China	China	-	F	45	45	No
FDT0976cheek	DP1806001477_rmHost	Li, 2021	CNP0000635	Yes	Ch	China	China	-	F	57	57	No
FDT0977cheek	DP1806001480_rmHost	Li, 2021	CNP0000635	Yes	Ch	China	China	-	F	45	45	No
FDT0978cheek	DP1806001483_rmHost	Li, 2021	CNP0000635	Yes	Ch	China	China	-	F	40	40	No
FDT0979cheek	DP1807004283_rmHost	Li, 2021	CNP0000635	Yes	Ch	China	China	-	F	38	38	No
FDT0980cheek	DP1807004286_rmHost	Li, 2021	CNP0000635	Yes	Ch	China	China	-	F	47	47	No
FDT0981cheek	DP1807004289_rmHost	Li, 2021	CNP0000635	Yes	Ch	China	China	-	M	28	28	No
FDT0982cheek	DP1807004292_rmHost	Li, 2021	CNP0000635	Yes	Ch	China	China	-	F	39	39	No
FDT0983cheek	DP1807004295_rmHost	Li, 2021	CNP0000635	Yes	Ch	China	China	-	F	51	51	No
FDT0984cheek	DP1807004298_rmHost	Li, 2021	CNP0000635	Yes	Ch	China	China	-	F	47	47	No
FDT0985cheek	DP1807004301_rmHost	Li, 2021	CNP0000635	Yes	Ch	China	China	-	F	45	45	No
FDT0987cheek	DP1807004304_rmHost	Li, 2021	CNP0000635	Yes	Ch	China	China	-	F	41	41	No
FDT0988cheek	DP1807004307_rmHost	Li, 2021	CNP0000635	Yes	Ch	China	China	-	F	48	48	No
FDT0990cheek	DP1807004313_rmHost	Li, 2021	CNP0000635	Yes	Ch	China	China	-	F	37	37	No
FDT0991cheek	DP1807004316_rmHost	Li, 2021	CNP0000635	Yes	Ch	China	China	-	F	39	39	No
FDT0992cheek	DP1807004319_rmHost	Li, 2021	CNP0000635	Yes	Ch	China	China	-	F	39	39	No
FDT0993cheek	DP1807004322_rmHost	Li, 2021	CNP0000635	Yes	Ch	China	China	-	F	46	46	No
FDT0996cheek	DP1807004325_rmHost	Li, 2021	CNP0000635	Yes	Ch	China	China	-	F	55	55	No
FDT0997cheek	DP1807004328_rmHost	Li, 2021	CNP0000635	Yes	Ch	China	China	-	F	36	36	No
FDT0999cheek	DP1807004331_rmHost	Li, 2021	CNP0000635	Yes	Ch	China	China	-	F	28	28	No
V10D	SRR26848493	Zhou, 2023	PRJNA1040852	Yes	Ch	France	Europe	Illumina NovaSeq 6000	F	-	54+	No
V10G	SRR26848492	Zhou, 2023	PRJNA1040852	Yes	Ch	France	Europe	Illumina NovaSeq 6000	F	-	54+	No
V11D	SRR26848440	Zhou, 2023	PRJNA1040852	Yes	Ch	France	Europe	Illumina NovaSeq 6000	F	-	20-26	No
V11G	SRR26848429	Zhou, 2023	PRJNA1040852	Yes	Ch	France	Europe	Illumina NovaSeq 6000	F	-	20-26	No
V12D	SRR26848482	Zhou, 2023	PRJNA1040852	Yes	Ch	France	Europe	Illumina NovaSeq 6000	F	-	20-26	No
V12G	SRR26848471	Zhou, 2023	PRJNA1040852	Yes	Ch	France	Europe	Illumina NovaSeq 6000	F	-	20-26	No
V13D	SRR26848460	Zhou, 2023	PRJNA1040852	Yes	Ch	France	Europe	Illumina NovaSeq 6000	F	-	20-26	No
V13G	SRR26848417	Zhou, 2023	PRJNA1040852	Yes	Ch	France	Europe	Illumina NovaSeq 6000	F	-	20-26	No
V14D	SRR26848406	Zhou, 2023	PRJNA1040852	Yes	Ch	France	Europe	Illumina NovaSeq 6000	F	-	20-26	No
V14G	SRR26848395	Zhou, 2023	PRJNA1040852	Yes	Ch	France	Europe	Illumina NovaSeq 6000	F	-	20-26	No
V15D	SRR26848491	Zhou, 2023	PRJNA1040852	Yes	Ch	France	Europe	Illumina NovaSeq 6000	F	-	20-26	No
V15G	SRR26848449	Zhou, 2023	PRJNA1040852	Yes	Ch	France	Europe	Illumina NovaSeq 6000	F	-	20-26	No
V16D	SRR26848448	Zhou, 2023	PRJNA1040852	Yes	Ch	France	Europe	Illumina NovaSeq 6000	F	-	20-26	No
V16G	SRR26848447	Zhou, 2023	PRJNA1040852	Yes	Ch	France	Europe	Illumina NovaSeq 6000	F	-	20-26	No
V18D	SRR26848446	Zhou, 2023	PRJNA1040852	Yes	Ch	France	Europe	Illumina NovaSeq 6000	F	-	54+	No
V18G	SRR26848445	Zhou, 2023	PRJNA1040852	Yes	Ch	France	Europe	Illumina NovaSeq 6000	F	-	54+	No
V19D	SRR26848444	Zhou, 2023	PRJNA1040852	Yes	Ch	France	Europe	Illumina NovaSeq 6000	F	-	20-26	No
V19G	SRR26848443	Zhou, 2023	PRJNA1040852	Yes	Ch	France	Europe	Illumina NovaSeq 6000	F	-	20-26	No
V1D	SRR26848442	Zhou, 2023	PRJNA1040852	Yes	Ch	France	Europe	Illumina NovaSeq 6000	F	-	54+	No
V1G	SRR26848441	Zhou, 2023	PRJNA1040852	Yes	Ch	France	Europe	Illumina NovaSeq 6000	F	-	54+	No
V20D	SRR26848439	Zhou, 2023	PRJNA1040852	Yes	Ch	France	Europe	Illumina NovaSeq 6000	F	-	54+	No
V20G	SRR26848438	Zhou, 2023	PRJNA1040852	Yes	Ch	France	Europe	Illumina NovaSeq 6000	F	-	54+	No
V21D	SRR26848437	Zhou, 2023	PRJNA1040852	Yes	Ch	France	Europe	Illumina NovaSeq 6000	F	-	20-26	No
V21G	SRR26848436	Zhou, 2023	PRJNA1040852	Yes	Ch	France	Europe	Illumina NovaSeq 6000	F	-	20-26	No
V23D	SRR26848433	Zhou, 2023	PRJNA1040852	Yes	Ch	France	Europe	Illumina NovaSeq 6000	F	-	20-26	No
V23G	SRR26848432	Zhou, 2023	PRJNA1040852	Yes	Ch	France	Europe	Illumina NovaSeq 6000	F	-	20-26	No
V25D	SRR26848431	Zhou, 2023	PRJNA1040852	Yes	Ch	France	Europe	Illumina NovaSeq 6000	F	-	54+	No
V25G	SRR26848430	Zhou, 2023	PRJNA1040852	Yes	Ch	France	Europe	Illumina NovaSeq 6000	F	-	54+	No
V26D	SRR26848428	Zhou, 2023	PRJNA1040852	Yes	Ch	France	Europe	Illumina NovaSeq 6000	F	-	54+	No
V26G	SRR26848427	Zhou, 2023	PRJNA1040852	Yes	Ch	France	Europe	Illumina NovaSeq 6000	F	-	54+	No
V27D	SRR26848426	Zhou, 2023	PRJNA1040852	Yes	Ch	France	Europe	Illumina NovaSeq 6000	F	-	20-26	No
V27G	SRR26848489	Zhou, 2023	PRJNA1040852	Yes	Ch	France	Europe	Illumina NovaSeq 6000	F	-	20-26	No
V28D	SRR26848488	Zhou, 2023	PRJNA1040852	Yes	Ch	France	Europe	Illumina NovaSeq 6000	F	-	54+	No
V28G	SRR26848487	Zhou, 2023	PRJNA1040852	Yes	Ch	France	Europe	Illumina NovaSeq 6000	F	-	54+	No
V29D	SRR26848486	Zhou, 2023	PRJNA1040852	Yes	Ch	France	Europe	Illumina NovaSeq 6000	F	-	20-26	No
V29G	SRR26848485	Zhou, 2023	PRJNA1040852	Yes	Ch	France	Europe	Illumina NovaSeq 6000	F	-	20-26	No
V2G	SRR26848484	Zhou, 2023	PRJNA1040852	Yes	Ch	France	Europe	Illumina NovaSeq 6000	F	-	54+	No
V30D	SRR26848483	Zhou, 2023	PRJNA1040852	Yes	Ch	France	Europe	Illumina NovaSeq 6000	F	-	54+	No
V30G	SRR26848481	Zhou, 2023	PRJNA1040852	Yes	Ch	France	Europe	Illumina NovaSeq 6000	F	-	54+	No
V31D	SRR26848480	Zhou, 2023	PRJNA1040852	Yes	Ch	France	Europe	Illumina NovaSeq 6000	F	-	20-26	No
V31G	SRR26848479	Zhou, 2023	PRJNA1040852	Yes	Ch	France	Europe	Illumina NovaSeq 6000	F	-	20-26	No
V32D	SRR26848478	Zhou, 2023	PRJNA1040852	Yes	Ch	France	Europe	Illumina NovaSeq 6000	F	-	20-26	No
V32G	SRR26848477	Zhou, 2023	PRJNA1040852	Yes	Ch	France	Europe	Illumina NovaSeq 6000	F	-	20-26	No
V33D	SRR26848476	Zhou, 2023	PRJNA1040852	Yes	Ch	France	Europe	Illumina NovaSeq 6000	F	-	20-26	No
V33G	SRR26848475	Zhou, 2023	PRJNA1040852	Yes	Ch	France	Europe	Illumina NovaSeq 6000	F	-	20-26	No
V34D	SRR26848474	Zhou, 2023	PRJNA1040852	Yes	Ch	France	Europe	Illumina NovaSeq 6000	F	-	54+	No
V34G	SRR26848473	Zhou, 2023	PRJNA1040852	Yes	Ch	France	Europe	Illumina NovaSeq 6000	F	-	54+	No
V35D	SRR26848472	Zhou, 2023	PRJNA1040852	Yes	Ch	France	Europe	Illumina NovaSeq 6000	F	-	54+	No
V35G	SRR26848470	Zhou, 2023	PRJNA1040852	Yes	Ch	France	Europe	Illumina NovaSeq 6000	F	-	54+	No
V36D	SRR26848469	Zhou, 2023	PRJNA1040852	Yes	Ch	France	Europe	Illumina NovaSeq 6000	F	-	54+	No
V36G	SRR26848468	Zhou, 2023	PRJNA1040852	Yes	Ch	France	Europe	Illumina NovaSeq 6000	F	-	54+	No
V37D	SRR26848467	Zhou, 2023	PRJNA1040852	Yes	Ch	France	Europe	Illumina NovaSeq 6000	F	-	20-26	No
V37G	SRR26848466	Zhou, 2023	PRJNA1040852	Yes	Ch	France	Europe	Illumina NovaSeq 6000	F	-	20-26	No
V38D	SRR26848465	Zhou, 2023	PRJNA1040852	Yes	Ch	France	Europe	Illumina NovaSeq 6000	F	-	20-26	No
V38G	SRR26848464	Zhou, 2023	PRJNA1040852	Yes	Ch	France	Europe	Illumina NovaSeq 6000	F	-	20-26	No
V3D	SRR26848461	Zhou, 2023	PRJNA1040852	Yes	Ch	France	Europe	Illumina NovaSeq 6000	F	-	54+	No
V3G	SRR26848459	Zhou, 2023	PRJNA1040852	Yes	Ch	France	Europe	Illumina NovaSeq 6000	F	-	54+	No
V40D	SRR26848458	Zhou, 2023	PRJNA1040852	Yes	Ch	France	Europe	Illumina NovaSeq 6000	F	-	20-26	No
V40G	SRR26848425	Zhou, 2023	PRJNA1040852	Yes	Ch	France	Europe	Illumina NovaSeq 6000	F	-	20-26	No
V41D	SRR26848424	Zhou, 2023	PRJNA1040852	Yes	Ch	France	Europe	Illumina NovaSeq 6000	F	-	20-26	No
V41G	SRR26848423	Zhou, 2023	PRJNA1040852	Yes	Ch	France	Europe	Illumina NovaSeq 6000	F	-	20-26	No
V42D	SRR26848422	Zhou, 2023	PRJNA1040852	Yes	Ch	France	Europe	Illumina NovaSeq 6000	F	-	20-26	No
V42G	SRR26848421	Zhou, 2023	PRJNA1040852	Yes	Ch	France	Europe	Illumina NovaSeq 6000	F	-	20-26	No
V43D	SRR26848420	Zhou, 2023	PRJNA1040852	Yes	Ch	France	Europe	Illumina NovaSeq 6000	F	-	20-26	No
V43G	SRR26848419	Zhou, 2023	PRJNA1040852	Yes	Ch	France	Europe	Illumina NovaSeq 6000	F	-	20-26	No
V44D	SRR26848418	Zhou, 2023	PRJNA1040852	Yes	Ch	France	Europe	Illumina NovaSeq 6000	F	-	54+	No
V44G	SRR26848416	Zhou, 2023	PRJNA1040852	Yes	Ch	France	Europe	Illumina NovaSeq 6000	F	-	54+	No
V45D	SRR26848415	Zhou, 2023	PRJNA1040852	Yes	Ch	France	Europe	Illumina NovaSeq 6000	F	-	20-26	No
V45G	SRR26848414	Zhou, 2023	PRJNA1040852	Yes	Ch	France	Europe	Illumina NovaSeq 6000	F	-	20-26	No
V46D	SRR26848413	Zhou, 2023	PRJNA1040852	Yes	Ch	France	Europe	Illumina NovaSeq 6000	F	-	54+	No
V46G	SRR26848412	Zhou, 2023	PRJNA1040852	Yes	Ch	France	Europe	Illumina NovaSeq 6000	F	-	54+	No
V47D	SRR26848411	Zhou, 2023	PRJNA1040852	Yes	Ch	France	Europe	Illumina NovaSeq 6000	F	-	54+	No
V47G	SRR26848410	Zhou, 2023	PRJNA1040852	Yes	Ch	France	Europe	Illumina NovaSeq 6000	F	-	54+	No
V48D	SRR26848409	Zhou, 2023	PRJNA1040852	Yes	Ch	France	Europe	Illumina NovaSeq 6000	F	-	54+	No
V48G	SRR26848408	Zhou, 2023	PRJNA1040852	Yes	Ch	France	Europe	Illumina NovaSeq 6000	F	-	54+	No
V4D	SRR26848404	Zhou, 2023	PRJNA1040852	Yes	Ch	France	Europe	Illumina NovaSeq 6000	F	-	20-26	No
V4G	SRR26848403	Zhou, 2023	PRJNA1040852	Yes	Ch	France	Europe	Illumina NovaSeq 6000	F	-	20-26	No
V51D	SRR26848400	Zhou, 2023	PRJNA1040852	Yes	Ch	France	Europe	Illumina NovaSeq 6000	F	-	54+	No
V51G	SRR26848399	Zhou, 2023	PRJNA1040852	Yes	Ch	France	Europe	Illumina NovaSeq 6000	F	-	54+	No
V52D	SRR26848398	Zhou, 2023	PRJNA1040852	Yes	Ch	France	Europe	Illumina NovaSeq 6000	F	-	54+	No
V52G	SRR26848397	Zhou, 2023	PRJNA1040852	Yes	Ch	France	Europe	Illumina NovaSeq 6000	F	-	54+	No
V53D	SRR26848396	Zhou, 2023	PRJNA1040852	Yes	Ch	France	Europe	Illumina NovaSeq 6000	F	-	54+	No
V53G	SRR26848394	Zhou, 2023	PRJNA1040852	Yes	Ch	France	Europe	Illumina NovaSeq 6000	F	-	54+	No
V54D	SRR26848393	Zhou, 2023	PRJNA1040852	Yes	Ch	France	Europe	Illumina NovaSeq 6000	F	-	54+	No
V54G	SRR26848392	Zhou, 2023	PRJNA1040852	Yes	Ch	France	Europe	Illumina NovaSeq 6000	F	-	54+	No
V55D	SRR26848391	Zhou, 2023	PRJNA1040852	Yes	Ch	France	Europe	Illumina NovaSeq 6000	F	-	54+	No
V55G	SRR26848390	Zhou, 2023	PRJNA1040852	Yes	Ch	France	Europe	Illumina NovaSeq 6000	F	-	54+	No
V56D	SRR26848389	Zhou, 2023	PRJNA1040852	Yes	Ch	France	Europe	Illumina NovaSeq 6000	F	-	54+	No
V56G	SRR26848388	Zhou, 2023	PRJNA1040852	Yes	Ch	France	Europe	Illumina NovaSeq 6000	F	-	54+	No
V57D	SRR26848387	Zhou, 2023	PRJNA1040852	Yes	Ch	France	Europe	Illumina NovaSeq 6000	F	-	20-26	No
V57G	SRR26848386	Zhou, 2023	PRJNA1040852	Yes	Ch	France	Europe	Illumina NovaSeq 6000	F	-	20-26	No
V58D	SRR26848385	Zhou, 2023	PRJNA1040852	Yes	Ch	France	Europe	Illumina NovaSeq 6000	F	-	20-26	No
V58G	SRR26848490	Zhou, 2023	PRJNA1040852	Yes	Ch	France	Europe	Illumina NovaSeq 6000	F	-	20-26	No
V5D	SRR26848457	Zhou, 2023	PRJNA1040852	Yes	Ch	France	Europe	Illumina NovaSeq 6000	F	-	20-26	No
V5G	SRR26848456	Zhou, 2023	PRJNA1040852	Yes	Ch	France	Europe	Illumina NovaSeq 6000	F	-	20-26	No
V7D	SRR26848455	Zhou, 2023	PRJNA1040852	Yes	Ch	France	Europe	Illumina NovaSeq 6000	F	-	20-26	No
V7G	SRR26848454	Zhou, 2023	PRJNA1040852	Yes	Ch	France	Europe	Illumina NovaSeq 6000	F	-	20-26	No
V8D	SRR26848453	Zhou, 2023	PRJNA1040852	Yes	Ch	France	Europe	Illumina NovaSeq 6000	F	-	54+	No
V8G	SRR26848452	Zhou, 2023	PRJNA1040852	Yes	Ch	France	Europe	Illumina NovaSeq 6000	F	-	54+	No
V9D	SRR26848451	Zhou, 2023	PRJNA1040852	Yes	Ch	France	Europe	Illumina NovaSeq 6000	F	-	54+	No
V9G	SRR26848450	Zhou, 2023	PRJNA1040852	Yes	Ch	France	Europe	Illumina NovaSeq 6000	F	-	54+	No
ConcatenatedReads_10AA_TP_5_all	ConcatenatedReads_10AA_TP_5_all	Baker, 2024	PRJNA1052084	Yes	FNKCh	USA	USA	Illumina HiSeq 2500	F	10	10	No
ConcatenatedReads_10PA_TP_5_all	ConcatenatedReads_10PA_TP_5_all	Baker, 2024	PRJNA1052084	Yes	FNKCh	USA	USA	Illumina HiSeq 2500	F	46	46	Yes
ConcatenatedReads_10PB_TP_5_all	ConcatenatedReads_10PB_TP_5_all	Baker, 2024	PRJNA1052084	Yes	FNKCh	USA	USA	Illumina HiSeq 2500	M	53	53	No
ConcatenatedReads_11AA_TP_3_all	ConcatenatedReads_11AA_TP_3_all	Baker, 2024	PRJNA1052084	Yes	FNKCh	USA	USA	Illumina HiSeq 2500	F	14	14	No
ConcatenatedReads_11PA_TP_4_all	ConcatenatedReads_11PA_TP_4_all	Baker, 2024	PRJNA1052084	Yes	FNKCh	USA	USA	Illumina HiSeq 2500	F	49	49	No
ConcatenatedReads_12AA_TP_3_all	ConcatenatedReads_12AA_TP_3_all	Baker, 2024	PRJNA1052084	Yes	FNKCh	USA	USA	Illumina HiSeq 2500	M	11	11	No
ConcatenatedReads_12PA_TP_4_all	ConcatenatedReads_12PA_TP_4_all	Baker, 2024	PRJNA1052084	Yes	FNKCh	USA	USA	Illumina HiSeq 2500	F	39	39	Yes
ConcatenatedReads_13AA_TP_4_all	ConcatenatedReads_13AA_TP_4_all	Baker, 2024	PRJNA1052084	Yes	FNKCh	USA	USA	Illumina HiSeq 2500	F	14	14	No
ConcatenatedReads_13PA_TP_4_all	ConcatenatedReads_13PA_TP_4_all	Baker, 2024	PRJNA1052084	Yes	FNKCh	USA	USA	Illumina HiSeq 2500	F	52	52	No
ConcatenatedReads_13PB_TP_1_all	ConcatenatedReads_13PB_TP_1_all	Baker, 2024	PRJNA1052084	Yes	FNKCh	USA	USA	Illumina HiSeq 2500	M	52	52	No
ConcatenatedReads_14AA_TP_3_all	ConcatenatedReads_14AA_TP_3_all	Baker, 2024	PRJNA1052084	Yes	FNKCh	USA	USA	Illumina HiSeq 2500	M	7	7	No
ConcatenatedReads_14PA_TP_2_all	ConcatenatedReads_14PA_TP_2_all	Baker, 2024	PRJNA1052084	Yes	FNKCh	USA	USA	Illumina HiSeq 2500	F	42	42	Yes
ConcatenatedReads_15AA_TP_5_all	ConcatenatedReads_15AA_TP_5_all	Baker, 2024	PRJNA1052084	Yes	FNKCh	USA	USA	Illumina HiSeq 2500	F	13	13	No
ConcatenatedReads_15AB_TP_4_all	ConcatenatedReads_15AB_TP_4_all	Baker, 2024	PRJNA1052084	Yes	FNKCh	USA	USA	Illumina HiSeq 2500	F	7	7	No
ConcatenatedReads_15PA_TP_5_all	ConcatenatedReads_15PA_TP_5_all	Baker, 2024	PRJNA1052084	Yes	FNKCh	USA	USA	Illumina HiSeq 2500	F	48	48	No
ConcatenatedReads_16PB_TP_3_all	ConcatenatedReads_16PB_TP_3_all	Baker, 2024	PRJNA1052084	Yes	FNKCh	USA	USA	Illumina HiSeq 2500	M	50	50	No
ConcatenatedReads_17AA_TP_1_all	ConcatenatedReads_17AA_TP_1_all	Baker, 2024	PRJNA1052084	Yes	FNKCh	USA	USA	Illumina HiSeq 2500	F	9	9	No
ConcatenatedReads_17AB_TP_1_all	ConcatenatedReads_17AB_TP_1_all	Baker, 2024	PRJNA1052084	Yes	FNKCh	USA	USA	Illumina HiSeq 2500	M	12	12	No
ConcatenatedReads_17PA_TP_3_all	ConcatenatedReads_17PA_TP_3_all	Baker, 2024	PRJNA1052084	Yes	FNKCh	USA	USA	Illumina HiSeq 2500	F	47	47	No
ConcatenatedReads_19AA_TP_1_all	ConcatenatedReads_19AA_TP_1_all	Baker, 2024	PRJNA1052084	Yes	FNKCh	USA	USA	Illumina HiSeq 2500	F	12	12	Yes
ConcatenatedReads_19PA_TP_1_all	ConcatenatedReads_19PA_TP_1_all	Baker, 2024	PRJNA1052084	Yes	FNKCh	USA	USA	Illumina HiSeq 2500	F	41	41	Yes
ConcatenatedReads_1AA_TP_4_all	ConcatenatedReads_1AA_TP_4_all	Baker, 2024	PRJNA1052084	Yes	FNKCh	USA	USA	Illumina HiSeq 2500	M	15	15	Yes
ConcatenatedReads_1PA_TP_5_all	ConcatenatedReads_1PA_TP_5_all	Baker, 2024	PRJNA1052084	Yes	FNKCh	USA	USA	Illumina HiSeq 2500	F	55	55	No
ConcatenatedReads_1PB_TP_2_all	ConcatenatedReads_1PB_TP_2_all	Baker, 2024	PRJNA1052084	Yes	FNKCh	USA	USA	Illumina HiSeq 2500	M	60	60	No
ConcatenatedReads_21AA_TP_1_all	ConcatenatedReads_21AA_TP_1_all	Baker, 2024	PRJNA1052084	Yes	FNKCh	USA	USA	Illumina HiSeq 2500	M	13	13	Yes
ConcatenatedReads_21PA_TP_5_all	ConcatenatedReads_21PA_TP_5_all	Baker, 2024	PRJNA1052084	Yes	FNKCh	USA	USA	Illumina HiSeq 2500	F	46	46	No
ConcatenatedReads_22AA_TP_1_all	ConcatenatedReads_22AA_TP_1_all	Baker, 2024	PRJNA1052084	Yes	FNKCh	USA	USA	Illumina HiSeq 2500	F	15	15	No
ConcatenatedReads_22PA_TP_1_all	ConcatenatedReads_22PA_TP_1_all	Baker, 2024	PRJNA1052084	Yes	FNKCh	USA	USA	Illumina HiSeq 2500	F	46	46	No
ConcatenatedReads_23AA_TP_1_all	ConcatenatedReads_23AA_TP_1_all	Baker, 2024	PRJNA1052084	Yes	FNKCh	USA	USA	Illumina HiSeq 2500	M	-	-	No
ConcatenatedReads_23PA_TP_1_all	ConcatenatedReads_23PA_TP_1_all	Baker, 2024	PRJNA1052084	Yes	FNKCh	USA	USA	Illumina HiSeq 2500	F	-	-	No
ConcatenatedReads_24AA_TP_3_all	ConcatenatedReads_24AA_TP_3_all	Baker, 2024	PRJNA1052084	Yes	FNKCh	USA	USA	Illumina HiSeq 2500	M	-	-	No
ConcatenatedReads_25AA_TP_1_all	ConcatenatedReads_25AA_TP_1_all	Baker, 2024	PRJNA1052084	Yes	FNKCh	USA	USA	Illumina HiSeq 2500	M	14	14	Yes
ConcatenatedReads_25PA_TP_1_all	ConcatenatedReads_25PA_TP_1_all	Baker, 2024	PRJNA1052084	Yes	FNKCh	USA	USA	Illumina HiSeq 2500	F	45	45	No
ConcatenatedReads_2AA_TP_5_all	ConcatenatedReads_2AA_TP_5_all	Baker, 2024	PRJNA1052084	Yes	FNKCh	USA	USA	Illumina HiSeq 2500	F	15	15	No
ConcatenatedReads_2AB_TP_5_all	ConcatenatedReads_2AB_TP_5_all	Baker, 2024	PRJNA1052084	Yes	FNKCh	USA	USA	Illumina HiSeq 2500	M	12	12	No
ConcatenatedReads_2PA_TP_3_all	ConcatenatedReads_2PA_TP_3_all	Baker, 2024	PRJNA1052084	Yes	FNKCh	USA	USA	Illumina HiSeq 2500	F	51	51	No
ConcatenatedReads_2PB_TP_1_all	ConcatenatedReads_2PB_TP_1_all	Baker, 2024	PRJNA1052084	Yes	FNKCh	USA	USA	Illumina HiSeq 2500	M	51	51	No
ConcatenatedReads_3AA_TP_2_all	ConcatenatedReads_3AA_TP_2_all	Baker, 2024	PRJNA1052084	Yes	FNKCh	USA	USA	Illumina HiSeq 2500	M	7	7	No
ConcatenatedReads_3AB_TP_2_all	ConcatenatedReads_3AB_TP_2_all	Baker, 2024	PRJNA1052084	Yes	FNKCh	USA	USA	Illumina HiSeq 2500	F	5	5	No
ConcatenatedReads_3PA_TP_2_all	ConcatenatedReads_3PA_TP_2_all	Baker, 2024	PRJNA1052084	Yes	FNKCh	USA	USA	Illumina HiSeq 2500	F	34	34	No
ConcatenatedReads_4AA_TP_1_all	ConcatenatedReads_4AA_TP_1_all	Baker, 2024	PRJNA1052084	Yes	FNKCh	USA	USA	Illumina HiSeq 2500	M	14	14	Yes
ConcatenatedReads_4AB_TP_1_all	ConcatenatedReads_4AB_TP_1_all	Baker, 2024	PRJNA1052084	Yes	FNKCh	USA	USA	Illumina HiSeq 2500	F	14	14	Yes
ConcatenatedReads_4AC_TP_1_all	ConcatenatedReads_4AC_TP_1_all	Baker, 2024	PRJNA1052084	Yes	FNKCh	USA	USA	Illumina HiSeq 2500	M	9	9	No
ConcatenatedReads_4PA_TP_2_all	ConcatenatedReads_4PA_TP_2_all	Baker, 2024	PRJNA1052084	Yes	FNKCh	USA	USA	Illumina HiSeq 2500	F	46	46	No
ConcatenatedReads_5AA_TP_1_all	ConcatenatedReads_5AA_TP_1_all	Baker, 2024	PRJNA1052084	Yes	FNKCh	USA	USA	Illumina HiSeq 2500	F	9	9	No
ConcatenatedReads_5AB_TP_3_all	ConcatenatedReads_5AB_TP_3_all	Baker, 2024	PRJNA1052084	Yes	FNKCh	USA	USA	Illumina HiSeq 2500	M	11	11	No
ConcatenatedReads_5PA_TP_1_all	ConcatenatedReads_5PA_TP_1_all	Baker, 2024	PRJNA1052084	Yes	FNKCh	USA	USA	Illumina HiSeq 2500	F	45	45	No
ConcatenatedReads_5PB_TP_3_all	ConcatenatedReads_5PB_TP_3_all	Baker, 2024	PRJNA1052084	Yes	FNKCh	USA	USA	Illumina HiSeq 2500	M	43	43	No
ConcatenatedReads_6AA_TP_1_all	ConcatenatedReads_6AA_TP_1_all	Baker, 2024	PRJNA1052084	Yes	FNKCh	USA	USA	Illumina HiSeq 2500	M	15	15	Yes
ConcatenatedReads_6PA_TP_1_all	ConcatenatedReads_6PA_TP_1_all	Baker, 2024	PRJNA1052084	Yes	FNKCh	USA	USA	Illumina HiSeq 2500	F	58	58	Yes
ConcatenatedReads_7AA_TP_5_all	ConcatenatedReads_7AA_TP_5_all	Baker, 2024	PRJNA1052084	Yes	FNKCh	USA	USA	Illumina HiSeq 2500	F	14	14	Yes
ConcatenatedReads_7AB_TP_3_all	ConcatenatedReads_7AB_TP_3_all	Baker, 2024	PRJNA1052084	Yes	FNKCh	USA	USA	Illumina HiSeq 2500	M	11	11	No
ConcatenatedReads_7PA_TP_5_all	ConcatenatedReads_7PA_TP_5_all	Baker, 2024	PRJNA1052084	Yes	FNKCh	USA	USA	Illumina HiSeq 2500	F	46	46	No
ConcatenatedReads_7PB_TP_4_all	ConcatenatedReads_7PB_TP_4_all	Baker, 2024	PRJNA1052084	Yes	FNKCh	USA	USA	Illumina HiSeq 2500	M	48	48	Yes
ConcatenatedReads_8AA_TP_3_all	ConcatenatedReads_8AA_TP_3_all	Baker, 2024	PRJNA1052084	Yes	FNKCh	USA	USA	Illumina HiSeq 2500	M	6	6	No
ConcatenatedReads_8AB_TP_4_all	ConcatenatedReads_8AB_TP_4_all	Baker, 2024	PRJNA1052084	Yes	FNKCh	USA	USA	Illumina HiSeq 2500	M	15	15	Yes
ConcatenatedReads_8AC_TP_4_all	ConcatenatedReads_8AC_TP_4_all	Baker, 2024	PRJNA1052084	Yes	FNKCh	USA	USA	Illumina HiSeq 2500	F	12	12	Yes
ConcatenatedReads_8PA_TP_3_all	ConcatenatedReads_8PA_TP_3_all	Baker, 2024	PRJNA1052084	Yes	FNKCh	USA	USA	Illumina HiSeq 2500	F	41	41	No
ConcatenatedReads_8PB_TP_5_all	ConcatenatedReads_8PB_TP_5_all	Baker, 2024	PRJNA1052084	Yes	FNKCh	USA	USA	Illumina HiSeq 2500	M	42	42	No
ConcatenatedReads_9AA_TP_1_all	ConcatenatedReads_9AA_TP_1_all	Baker, 2024	PRJNA1052084	Yes	FNKCh	USA	USA	Illumina HiSeq 2500	M	13	13	No
ConcatenatedReads_9PA_TP_3_all	ConcatenatedReads_9PA_TP_3_all	Baker, 2024	PRJNA1052084	Yes	FNKCh	USA	USA	Illumina HiSeq 2500	F	52	52	No
ConcatenatedReads_JSB_TP_2_all	ConcatenatedReads_JSB_TP_2_all	Baker, 2024	PRJNA1052084	Yes	FNKCh	USA	USA	Illumina HiSeq 2500	M	24	24	No
ConcatenatedReads_TCL_TP_2_all	ConcatenatedReads_TCL_TP_2_all	Baker, 2024	PRJNA1052084	Yes	FNKCh	USA	USA	Illumina HiSeq 2500	M	26	26	No
DSM_001FA	001FA_ref_Human_unaligned	This study (Europe)	-	No	Ch	Switzerland	Europe	-	F	45	45	No
DSM_001FO	001FO_ref_Human_unaligned	This study (Europe)	-	No	F	Switzerland	Europe	-	F	45	45	No
DSM_002FA	002FA_ref_Human_unaligned	This study (Europe)	-	No	Ch	Switzerland	Europe	-	F	20	20	No
DSM_002FO	002FO_ref_Human_unaligned	This study (Europe)	-	No	F	Switzerland	Europe	-	F	20	20	No
DSM_003FA	003FA_ref_Human_unaligned	This study (Europe)	-	No	Ch	Switzerland	Europe	-	F	51	51	No
DSM_003FO	003FO_ref_Human_unaligned	This study (Europe)	-	No	F	Switzerland	Europe	-	F	51	51	No
DSM_004FA	004FA_ref_Human_unaligned	This study (Europe)	-	No	Ch	Switzerland	Europe	-	F	47	47	No
DSM_004FO	004FO_ref_Human_unaligned	This study (Europe)	-	No	F	Switzerland	Europe	-	F	47	47	No
DSM_005FA	005FA_ref_Human_unaligned	This study (Europe)	-	No	Ch	Switzerland	Europe	-	F	41	41	No
DSM_005FO	005FO_ref_Human_unaligned	This study (Europe)	-	No	F	Switzerland	Europe	-	F	41	41	No
DSM_006FA	006FA_ref_Human_unaligned	This study (Europe)	-	No	Ch	Switzerland	Europe	-	F	40	40	No
DSM_006FO	006FO_ref_Human_unaligned	This study (Europe)	-	No	F	Switzerland	Europe	-	F	40	40	No
DSM_007FA	007FA_ref_Human_unaligned	This study (Europe)	-	No	Ch	Switzerland	Europe	-	F	29	29	No
DSM_007FO	007FO_ref_Human_unaligned	This study (Europe)	-	No	F	Switzerland	Europe	-	F	29	29	No
DSM_008FA	008FA_ref_Human_unaligned	This study (Europe)	-	No	Ch	Switzerland	Europe	-	F	48	48	No
DSM_008FO	008FO_ref_Human_unaligned	This study (Europe)	-	No	F	Switzerland	Europe	-	F	48	48	No
DSM_009FA	009FA_ref_Human_unaligned	This study (Europe)	-	No	Ch	Switzerland	Europe	-	F	59	59	No
DSM_009FO	009FO_ref_Human_unaligned	This study (Europe)	-	No	F	Switzerland	Europe	-	F	59	59	No
DSM_010FA	010FA_ref_Human_unaligned	This study (Europe)	-	No	Ch	Switzerland	Europe	-	F	24	24	No
DSM_010FO	010FO_ref_Human_unaligned	This study (Europe)	-	No	F	Switzerland	Europe	-	F	24	24	No
DSM_011FA	011FA_ref_Human_unaligned	This study (Europe)	-	No	Ch	Switzerland	Europe	-	F	45	45	No
DSM_011FO	011FO_ref_Human_unaligned	This study (Europe)	-	No	F	Switzerland	Europe	-	F	45	45	No
DSM_012FA	012FA_ref_Human_unaligned	This study (Europe)	-	No	Ch	Switzerland	Europe	-	F	39	39	No
DSM_012FO	012FO_ref_Human_unaligned	This study (Europe)	-	No	F	Switzerland	Europe	-	F	39	39	No
DSM_013FA	013FA_ref_Human_unaligned	This study (Europe)	-	No	Ch	Switzerland	Europe	-	F	36	36	No
DSM_013FO	013FO_ref_Human_unaligned	This study (Europe)	-	No	F	Switzerland	Europe	-	F	36	36	No
DSM_014FA	014FA_ref_Human_unaligned	This study (Europe)	-	No	Ch	Switzerland	Europe	-	F	29	29	No
DSM_014FO	014FO_ref_Human_unaligned	This study (Europe)	-	No	F	Switzerland	Europe	-	F	29	29	No
DSM_015FA	015FA_ref_Human_unaligned	This study (Europe)	-	No	Ch	Switzerland	Europe	-	F	53	53	No
DSM_015FO	015FO_ref_Human_unaligned	This study (Europe)	-	No	F	Switzerland	Europe	-	F	53	53	No
DSM_016FA	016FA_ref_Human_unaligned	This study (Europe)	-	No	Ch	Switzerland	Europe	-	F	27	27	No
DSM_016FO	016FO_ref_Human_unaligned	This study (Europe)	-	No	F	Switzerland	Europe	-	F	27	27	No
DSM_017FA	017FA_ref_Human_unaligned	This study (Europe)	-	No	Ch	Switzerland	Europe	-	F	50	50	No
DSM_017FO	017FO_ref_Human_unaligned	This study (Europe)	-	No	F	Switzerland	Europe	-	F	50	50	No
DSM_018FA	018FA_ref_Human_unaligned	This study (Europe)	-	No	Ch	Switzerland	Europe	-	F	32	32	No
DSM_018FO	018FO_ref_Human_unaligned	This study (Europe)	-	No	F	Switzerland	Europe	-	F	32	32	No
DSM_019FA	019FA_ref_Human_unaligned	This study (Europe)	-	No	Ch	Switzerland	Europe	-	F	34	34	No
DSM_019FO	019FO_ref_Human_unaligned	This study (Europe)	-	No	F	Switzerland	Europe	-	F	34	34	No
DSM_020FA	020FA_ref_Human_unaligned	This study (Europe)	-	No	Ch	Switzerland	Europe	-	F	35	35	No
DSM_020FO	020FO_ref_Human_unaligned	This study (Europe)	-	No	F	Switzerland	Europe	-	F	35	35	No
DSM_021FA	021FA_ref_Human_unaligned	This study (Europe)	-	No	Ch	Switzerland	Europe	-	F	36	36	No
DSM_021FO	021FO_ref_Human_unaligned	This study (Europe)	-	No	F	Switzerland	Europe	-	F	36	36	No
DSM_022FA	022FA_ref_Human_unaligned	This study (Europe)	-	No	Ch	Switzerland	Europe	-	F	23	23	No
DSM_022FO	022FO_ref_Human_unaligned	This study (Europe)	-	No	F	Switzerland	Europe	-	F	23	23	No
DSM_023FA	023FA_ref_Human_unaligned	This study (Europe)	-	No	Ch	Switzerland	Europe	-	F	20	20	No
DSM_023FO	023FO_ref_Human_unaligned	This study (Europe)	-	No	F	Switzerland	Europe	-	F	20	20	No
DSM_024FA	024FA_ref_Human_unaligned	This study (Europe)	-	No	Ch	Switzerland	Europe	-	F	50	50	No
DSM_024FO	024FO_ref_Human_unaligned	This study (Europe)	-	No	F	Switzerland	Europe	-	F	50	50	No
DSM_025FA	025FA_ref_Human_unaligned	This study (Europe)	-	No	Ch	Switzerland	Europe	-	F	48	48	No
DSM_025FO	025FO_ref_Human_unaligned	This study (Europe)	-	No	F	Switzerland	Europe	-	F	48	48	No
DSM_026FA	026FA_ref_Human_unaligned	This study (Europe)	-	No	Ch	Switzerland	Europe	-	F	43	43	No
DSM_026FO	026FO_ref_Human_unaligned	This study (Europe)	-	No	F	Switzerland	Europe	-	F	43	43	No
DSM_027FA	027FA_ref_Human_unaligned	This study (Europe)	-	No	Ch	Switzerland	Europe	-	F	43	43	No
DSM_027FO	027FO_ref_Human_unaligned	This study (Europe)	-	No	F	Switzerland	Europe	-	F	43	43	No
DSM_028FA	028FA_ref_Human_unaligned	This study (Europe)	-	No	Ch	Switzerland	Europe	-	F	41	41	No
DSM_028FO	028FO_ref_Human_unaligned	This study (Europe)	-	No	F	Switzerland	Europe	-	F	41	41	No
DSM_029FA	029FA_ref_Human_unaligned	This study (Europe)	-	No	Ch	Switzerland	Europe	-	F	21	21	No
DSM_029FO	029FO_ref_Human_unaligned	This study (Europe)	-	No	F	Switzerland	Europe	-	F	21	21	No
DSM_030FA	030FA_ref_Human_unaligned	This study (Europe)	-	No	Ch	Switzerland	Europe	-	F	25	25	No
DSM_030FO	030FO_ref_Human_unaligned	This study (Europe)	-	No	F	Switzerland	Europe	-	F	25	25	No
DSM_031FA	031FA_ref_Human_unaligned	This study (Europe)	-	No	Ch	Switzerland	Europe	-	F	50	50	No
DSM_031FO	031FO_ref_Human_unaligned	This study (Europe)	-	No	F	Switzerland	Europe	-	F	50	50	No
DSM_032FA	032FA_ref_Human_unaligned	This study (Europe)	-	No	Ch	Switzerland	Europe	-	F	30	30	No
DSM_032FO	032FO_ref_Human_unaligned	This study (Europe)	-	No	F	Switzerland	Europe	-	F	30	30	No
DSM_033FA	033FA_ref_Human_unaligned	This study (Europe)	-	No	Ch	Switzerland	Europe	-	F	24	24	No
DSM_033FO	033FO_ref_Human_unaligned	This study (Europe)	-	No	F	Switzerland	Europe	-	F	24	24	No
DSM_034FA	034FA_ref_Human_unaligned	This study (Europe)	-	No	Ch	Switzerland	Europe	-	F	43	43	No
DSM_034FO	034FO_ref_Human_unaligned	This study (Europe)	-	No	F	Switzerland	Europe	-	F	43	43	No
DSM_035FA	035FA_ref_Human_unaligned	This study (Europe)	-	No	Ch	Switzerland	Europe	-	F	48	48	No
DSM_035FO	035FO_ref_Human_unaligned	This study (Europe)	-	No	F	Switzerland	Europe	-	F	48	48	No
DSM_036FA	036FA_ref_Human_unaligned	This study (Europe)	-	No	Ch	Switzerland	Europe	-	F	50	50	No
DSM_036FO	036FO_ref_Human_unaligned	This study (Europe)	-	No	F	Switzerland	Europe	-	F	50	50	No
DSM_037FA	037FA_ref_Human_unaligned	This study (Europe)	-	No	Ch	Switzerland	Europe	-	F	34	34	No
DSM_037FO	037FO_ref_Human_unaligned	This study (Europe)	-	No	F	Switzerland	Europe	-	F	34	34	No
DSM_038FA	038FA_ref_Human_unaligned	This study (Europe)	-	No	Ch	Switzerland	Europe	-	F	47	47	No
DSM_038FO	038FO_ref_Human_unaligned	This study (Europe)	-	No	F	Switzerland	Europe	-	F	47	47	No
DSM_039FA	039FA_ref_Human_unaligned	This study (Europe)	-	No	Ch	Switzerland	Europe	-	F	22	22	No
DSM_039FO	039FO_ref_Human_unaligned	This study (Europe)	-	No	F	Switzerland	Europe	-	F	22	22	No
DSM_040FA	040FA_ref_Human_unaligned	This study (Europe)	-	No	Ch	Switzerland	Europe	-	F	48	48	No
DSM_040FO	040FO_ref_Human_unaligned	This study (Europe)	-	No	F	Switzerland	Europe	-	F	48	48	No
DSM_041FA	041FA_ref_Human_unaligned	This study (Europe)	-	No	Ch	Switzerland	Europe	-	F	45	45	No
DSM_041FO	041FO_ref_Human_unaligned	This study (Europe)	-	No	F	Switzerland	Europe	-	F	45	45	No
DSM_042FA	042FA_ref_Human_unaligned	This study (Europe)	-	No	Ch	Switzerland	Europe	-	F	48	48	No
DSM_042FO	042FO_ref_Human_unaligned	This study (Europe)	-	No	F	Switzerland	Europe	-	F	48	48	No
DSM_043FA	043FA_ref_Human_unaligned	This study (Europe)	-	No	Ch	Switzerland	Europe	-	F	45	45	No
DSM_043FO	043FO_ref_Human_unaligned	This study (Europe)	-	No	F	Switzerland	Europe	-	F	45	45	No
DSM_044FA	044FA_ref_Human_unaligned	This study (Europe)	-	No	Ch	Switzerland	Europe	-	F	21	21	No
DSM_044FO	044FO_ref_Human_unaligned	This study (Europe)	-	No	F	Switzerland	Europe	-	F	21	21	No
DSM_045FA	045FA_ref_Human_unaligned	This study (Europe)	-	No	Ch	Switzerland	Europe	-	F	35	35	No
DSM_045FO	045FO_ref_Human_unaligned	This study (Europe)	-	No	F	Switzerland	Europe	-	F	35	35	No
DSM_046FA	046FA_ref_Human_unaligned	This study (Europe)	-	No	Ch	Switzerland	Europe	-	F	30	30	No
DSM_046FO	046FO_ref_Human_unaligned	This study (Europe)	-	No	F	Switzerland	Europe	-	F	30	30	No
DSM_047FA	047FA_ref_Human_unaligned	This study (Europe)	-	No	Ch	Switzerland	Europe	-	F	22	22	No
DSM_047FO	047FO_ref_Human_unaligned	This study (Europe)	-	No	F	Switzerland	Europe	-	F	22	22	No
DSM_048FA	048FA_ref_Human_unaligned	This study (Europe)	-	No	Ch	Switzerland	Europe	-	F	35	35	No
DSM_048FO	048FO_ref_Human_unaligned	This study (Europe)	-	No	F	Switzerland	Europe	-	F	35	35	No
DSM_049FA	049FA_ref_Human_unaligned	This study (Europe)	-	No	Ch	Switzerland	Europe	-	F	50	50	No
DSM_049FO	049FO_ref_Human_unaligned	This study (Europe)	-	No	F	Switzerland	Europe	-	F	50	50	No
DSM_050FA	050FA_ref_Human_unaligned	This study (Europe)	-	No	Ch	Switzerland	Europe	-	F	23	23	No
DSM_050FO	050FO_ref_Human_unaligned	This study (Europe)	-	No	F	Switzerland	Europe	-	F	23	23	No
DSM_051FA	051FA_ref_Human_unaligned	This study (Europe)	-	No	Ch	Switzerland	Europe	-	F	46	46	No
DSM_051FO	051FO_ref_Human_unaligned	This study (Europe)	-	No	F	Switzerland	Europe	-	F	46	46	No
DSM_052FA	052FA_ref_Human_unaligned	This study (Europe)	-	No	Ch	Switzerland	Europe	-	F	57	57	No
DSM_052FO	052FO_ref_Human_unaligned	This study (Europe)	-	No	F	Switzerland	Europe	-	F	57	57	No
DSM_053FA	053FA_ref_Human_unaligned	This study (Europe)	-	No	Ch	Switzerland	Europe	-	F	45	45	No
DSM_053FO	053FO_ref_Human_unaligned	This study (Europe)	-	No	F	Switzerland	Europe	-	F	45	45	No
DSM_054FA	054FA_ref_Human_unaligned	This study (Europe)	-	No	Ch	Switzerland	Europe	-	F	27	27	No
DSM_054FO	054FO_ref_Human_unaligned	This study (Europe)	-	No	F	Switzerland	Europe	-	F	27	27	No
DSM_055FA	055FA_ref_Human_unaligned	This study (Europe)	-	No	Ch	Switzerland	Europe	-	F	22	22	No
DSM_055FO	055FO_ref_Human_unaligned	This study (Europe)	-	No	F	Switzerland	Europe	-	F	22	22	No
DSM_056FA	056FA_ref_Human_unaligned	This study (Europe)	-	No	Ch	Switzerland	Europe	-	F	54	54	No
DSM_056FO	056FO_ref_Human_unaligned	This study (Europe)	-	No	F	Switzerland	Europe	-	F	54	54	No
DSM_057FA	057FA_ref_Human_unaligned	This study (Europe)	-	No	Ch	Switzerland	Europe	-	F	41	41	No
DSM_057FO	057FO_ref_Human_unaligned	This study (Europe)	-	No	F	Switzerland	Europe	-	F	41	41	No
DSM_058FA	058FA_ref_Human_unaligned	This study (Europe)	-	No	Ch	Switzerland	Europe	-	F	30	30	No
DSM_058FO	058FO_ref_Human_unaligned	This study (Europe)	-	No	F	Switzerland	Europe	-	F	30	30	No
DSM_059FA	059FA_ref_Human_unaligned	This study (Europe)	-	No	Ch	Switzerland	Europe	-	F	36	36	No
DSM_059FO	059FO_ref_Human_unaligned	This study (Europe)	-	No	F	Switzerland	Europe	-	F	36	36	No
DSM_060FA	060FA_ref_Human_unaligned	This study (Europe)	-	No	Ch	Switzerland	Europe	-	F	52	52	No
DSM_060FO	060FO_ref_Human_unaligned	This study (Europe)	-	No	F	Switzerland	Europe	-	F	52	52	No
DSM_121FA	121FA_ref_Human_unaligned	This study (Europe)	-	No	Ch	Switzerland	Europe	-	F	46	46	No
DSM_121FO	121FO_ref_Human_unaligned	This study (Europe)	-	No	F	Switzerland	Europe	-	F	46	46	No
DSM_122FA	122FA_ref_Human_unaligned	This study (Europe)	-	No	Ch	Switzerland	Europe	-	F	38	38	No
DSM_122FO	122FO_ref_Human_unaligned	This study (Europe)	-	No	F	Switzerland	Europe	-	F	38	38	No
DSM_123FA	123FA_ref_Human_unaligned	This study (Europe)	-	No	Ch	Switzerland	Europe	-	F	21	21	No
DSM_123FO	123FO_ref_Human_unaligned	This study (Europe)	-	No	F	Switzerland	Europe	-	F	21	21	No
DSM_124FA	124FA_ref_Human_unaligned	This study (Europe)	-	No	Ch	Switzerland	Europe	-	F	46	46	No
DSM_124FO	124FO_ref_Human_unaligned	This study (Europe)	-	No	F	Switzerland	Europe	-	F	46	46	No
DSM_125FA	125FA_ref_Human_unaligned	This study (Europe)	-	No	Ch	Switzerland	Europe	-	F	28	28	No
DSM_125FO	125FO_ref_Human_unaligned	This study (Europe)	-	No	F	Switzerland	Europe	-	F	28	28	No
DSM_126FA	126FA_ref_Human_unaligned	This study (Europe)	-	No	Ch	Switzerland	Europe	-	F	49	49	No
DSM_126FO	126FO_ref_Human_unaligned	This study (Europe)	-	No	F	Switzerland	Europe	-	F	49	49	No
DSM_127FA	127FA_ref_Human_unaligned	This study (Europe)	-	No	Ch	Switzerland	Europe	-	F	42	42	No
DSM_127FO	127FO_ref_Human_unaligned	This study (Europe)	-	No	F	Switzerland	Europe	-	F	42	42	No
DSM_128FA	128FA_ref_Human_unaligned	This study (Europe)	-	No	Ch	Switzerland	Europe	-	F	45	45	No
DSM_128FO	128FO_ref_Human_unaligned	This study (Europe)	-	No	F	Switzerland	Europe	-	F	45	45	No
DSM_129FA	129FA_ref_Human_unaligned	This study (Europe)	-	No	Ch	Switzerland	Europe	-	F	49	49	No
DSM_129FO	129FO_ref_Human_unaligned	This study (Europe)	-	No	F	Switzerland	Europe	-	F	49	49	No
DSM_130FA	130FA_ref_Human_unaligned	This study (Europe)	-	No	Ch	Switzerland	Europe	-	F	42	42	No
DSM_130FO	130FO_ref_Human_unaligned	This study (Europe)	-	No	F	Switzerland	Europe	-	F	42	42	No
DSM_131FA	131FA_ref_Human_unaligned	This study (Europe)	-	No	Ch	Switzerland	Europe	-	F	35	35	No
DSM_131FO	131FO_ref_Human_unaligned	This study (Europe)	-	No	F	Switzerland	Europe	-	F	35	35	No
DSM_132FA	132FA_ref_Human_unaligned	This study (Europe)	-	No	Ch	Switzerland	Europe	-	F	50	50	No
DSM_132FO	132FO_ref_Human_unaligned	This study (Europe)	-	No	F	Switzerland	Europe	-	F	50	50	No
DSM_133FA	133FA_ref_Human_unaligned	This study (Europe)	-	No	Ch	Switzerland	Europe	-	F	33	33	No
DSM_133FO	133FO_ref_Human_unaligned	This study (Europe)	-	No	F	Switzerland	Europe	-	F	33	33	No
DSM_134FA	134FA_ref_Human_unaligned	This study (Europe)	-	No	Ch	Switzerland	Europe	-	F	23	23	No
DSM_134FO	134FO_ref_Human_unaligned	This study (Europe)	-	No	F	Switzerland	Europe	-	F	23	23	No
DSM_135FA	135FA_ref_Human_unaligned	This study (Europe)	-	No	Ch	Switzerland	Europe	-	F	21	21	No
DSM_135FO	135FO_ref_Human_unaligned	This study (Europe)	-	No	F	Switzerland	Europe	-	F	21	21	No
DSM_136FA	136FA_ref_Human_unaligned	This study (Europe)	-	No	Ch	Switzerland	Europe	-	F	47	47	No
DSM_136FO	136FO_ref_Human_unaligned	This study (Europe)	-	No	F	Switzerland	Europe	-	F	47	47	No
DSM_137FA	137FA_ref_Human_unaligned	This study (Europe)	-	No	Ch	Switzerland	Europe	-	F	32	32	No
DSM_137FO	137FO_ref_Human_unaligned	This study (Europe)	-	No	F	Switzerland	Europe	-	F	32	32	No
DSM_138FA	138FA_ref_Human_unaligned	This study (Europe)	-	No	Ch	Switzerland	Europe	-	F	56	56	No
DSM_138FO	138FO_ref_Human_unaligned	This study (Europe)	-	No	F	Switzerland	Europe	-	F	56	56	No
DSM_139FA	139FA_ref_Human_unaligned	This study (Europe)	-	No	Ch	Switzerland	Europe	-	F	46	46	No
DSM_139FO	139FO_ref_Human_unaligned	This study (Europe)	-	No	F	Switzerland	Europe	-	F	46	46	No
DSM_140FA	140FA_ref_Human_unaligned	This study (Europe)	-	No	Ch	Switzerland	Europe	-	F	42	42	No
DSM_140FO	140FO_ref_Human_unaligned	This study (Europe)	-	No	F	Switzerland	Europe	-	F	42	42	No
DSM_141FA	141FA_ref_Human_unaligned	This study (Europe)	-	No	Ch	Switzerland	Europe	-	F	50	50	No
DSM_141FO	141FO_ref_Human_unaligned	This study (Europe)	-	No	F	Switzerland	Europe	-	F	50	50	No
DSM_142FA	142FA_ref_Human_unaligned	This study (Europe)	-	No	Ch	Switzerland	Europe	-	F	20	20	No
DSM_142FO	142FO_ref_Human_unaligned	This study (Europe)	-	No	F	Switzerland	Europe	-	F	20	20	No
DSM_143FA	143FA_ref_Human_unaligned	This study (Europe)	-	No	Ch	Switzerland	Europe	-	F	26	26	No
DSM_143FO	143FO_ref_Human_unaligned	This study (Europe)	-	No	F	Switzerland	Europe	-	F	26	26	No
DSM_144FA	144FA_ref_Human_unaligned	This study (Europe)	-	No	Ch	Switzerland	Europe	-	F	40	40	No
DSM_144FO	144FO_ref_Human_unaligned	This study (Europe)	-	No	F	Switzerland	Europe	-	F	40	40	No
DSM_145FA	145FA_ref_Human_unaligned	This study (Europe)	-	No	Ch	Switzerland	Europe	-	F	37	37	No
DSM_145FO	145FO_ref_Human_unaligned	This study (Europe)	-	No	F	Switzerland	Europe	-	F	37	37	No
DSM_146FA	146FA_ref_Human_unaligned	This study (Europe)	-	No	Ch	Switzerland	Europe	-	F	39	39	No
DSM_146FO	146FO_ref_Human_unaligned	This study (Europe)	-	No	F	Switzerland	Europe	-	F	39	39	No
DSM_147FA	147FA_ref_Human_unaligned	This study (Europe)	-	No	Ch	Switzerland	Europe	-	F	51	51	No
DSM_147FO	147FO_ref_Human_unaligned	This study (Europe)	-	No	F	Switzerland	Europe	-	F	51	51	No
DSM_148FA	148FA_ref_Human_unaligned	This study (Europe)	-	No	Ch	Switzerland	Europe	-	F	28	28	No
DSM_148FO	148FO_ref_Human_unaligned	This study (Europe)	-	No	F	Switzerland	Europe	-	F	28	28	No
DSM_149FA	149FA_ref_Human_unaligned	This study (Europe)	-	No	Ch	Switzerland	Europe	-	F	58	58	No
DSM_149FO	149FO_ref_Human_unaligned	This study (Europe)	-	No	F	Switzerland	Europe	-	F	58	58	No
DSM_150FA	150FA_ref_Human_unaligned	This study (Europe)	-	No	Ch	Switzerland	Europe	-	F	29	29	No
DSM_150FO	150FO_ref_Human_unaligned	This study (Europe)	-	No	F	Switzerland	Europe	-	F	29	29	No
DSM_151FA	151FA_ref_Human_unaligned	This study (Europe)	-	No	Ch	Switzerland	Europe	-	F	51	51	No
DSM_151FO	151FO_ref_Human_unaligned	This study (Europe)	-	No	F	Switzerland	Europe	-	F	51	51	No
DSM_152FA	152FA_ref_Human_unaligned	This study (Europe)	-	No	Ch	Switzerland	Europe	-	F	55	55	No
DSM_152FO	152FO_ref_Human_unaligned	This study (Europe)	-	No	F	Switzerland	Europe	-	F	55	55	No
DSM_153FA	153FA_ref_Human_unaligned	This study (Europe)	-	No	Ch	Switzerland	Europe	-	F	27	27	No
DSM_153FO	153FO_ref_Human_unaligned	This study (Europe)	-	No	F	Switzerland	Europe	-	F	27	27	No
DSM_154FA	154FA_ref_Human_unaligned	This study (Europe)	-	No	Ch	Switzerland	Europe	-	F	46	46	No
DSM_154FO	154FO_ref_Human_unaligned	This study (Europe)	-	No	F	Switzerland	Europe	-	F	46	46	No
DSM_155FA	155FA_ref_Human_unaligned	This study (Europe)	-	No	Ch	Switzerland	Europe	-	F	45	45	No
DSM_155FO	155FO_ref_Human_unaligned	This study (Europe)	-	No	F	Switzerland	Europe	-	F	45	45	No
DSM_156FA	156FA_ref_Human_unaligned	This study (Europe)	-	No	Ch	Switzerland	Europe	-	F	36	36	No
DSM_156FO	156FO_ref_Human_unaligned	This study (Europe)	-	No	F	Switzerland	Europe	-	F	36	36	No
DSM_157FA	157FA_ref_Human_unaligned	This study (Europe)	-	No	Ch	Switzerland	Europe	-	F	55	55	No
DSM_157FO	157FO_ref_Human_unaligned	This study (Europe)	-	No	F	Switzerland	Europe	-	F	55	55	No
DSM_158FA	158FA_ref_Human_unaligned	This study (Europe)	-	No	Ch	Switzerland	Europe	-	F	31	31	No
DSM_158FO	158FO_ref_Human_unaligned	This study (Europe)	-	No	F	Switzerland	Europe	-	F	31	31	No
DSM_159FA	159FA_ref_Human_unaligned	This study (Europe)	-	No	Ch	Switzerland	Europe	-	F	49	49	No
DSM_159FO	159FO_ref_Human_unaligned	This study (Europe)	-	No	F	Switzerland	Europe	-	F	49	49	No
DSM_160FA	160FA_ref_Human_unaligned	This study (Europe)	-	No	Ch	Switzerland	Europe	-	F	42	42	No
DSM_160FO	160FO_ref_Human_unaligned	This study (Europe)	-	No	F	Switzerland	Europe	-	F	42	42	No
DSM_161FA	161FA_ref_Human_unaligned	This study (Europe)	-	No	Ch	Switzerland	Europe	-	F	31	31	No
DSM_161FO	161FO_ref_Human_unaligned	This study (Europe)	-	No	F	Switzerland	Europe	-	F	31	31	No
DSM_162FA	162FA_ref_Human_unaligned	This study (Europe)	-	No	Ch	Switzerland	Europe	-	F	31	31	No
DSM_162FO	162FO_ref_Human_unaligned	This study (Europe)	-	No	F	Switzerland	Europe	-	F	31	31	No
DSM_163FA	163FA_ref_Human_unaligned	This study (Europe)	-	No	Ch	Switzerland	Europe	-	F	48	48	No
DSM_163FO	163FO_ref_Human_unaligned	This study (Europe)	-	No	F	Switzerland	Europe	-	F	48	48	No
DSM_164FA	164FA_ref_Human_unaligned	This study (Europe)	-	No	Ch	Switzerland	Europe	-	F	31	31	No
DSM_164FO	164FO_ref_Human_unaligned	This study (Europe)	-	No	F	Switzerland	Europe	-	F	31	31	No
DSM_165FA	165FA_ref_Human_unaligned	This study (Europe)	-	No	Ch	Switzerland	Europe	-	F	46	46	No
DSM_165FO	165FO_ref_Human_unaligned	This study (Europe)	-	No	F	Switzerland	Europe	-	F	46	46	No
DSM_166FA	166FA_ref_Human_unaligned	This study (Europe)	-	No	Ch	Switzerland	Europe	-	F	34	34	No
DSM_166FO	166FO_ref_Human_unaligned	This study (Europe)	-	No	F	Switzerland	Europe	-	F	34	34	No
DSM_167FA	167FA_ref_Human_unaligned	This study (Europe)	-	No	Ch	Switzerland	Europe	-	F	48	48	No
DSM_167FO	167FO_ref_Human_unaligned	This study (Europe)	-	No	F	Switzerland	Europe	-	F	48	48	No
DSM_168FA	168FA_ref_Human_unaligned	This study (Europe)	-	No	Ch	Switzerland	Europe	-	F	49	49	No
DSM_168FO	168FO_ref_Human_unaligned	This study (Europe)	-	No	F	Switzerland	Europe	-	F	49	49	No
DSM_169FA	169FA_ref_Human_unaligned	This study (Europe)	-	No	Ch	Switzerland	Europe	-	F	20	20	No
DSM_169FO	169FO_ref_Human_unaligned	This study (Europe)	-	No	F	Switzerland	Europe	-	F	20	20	No
DSM_170FA	170FA_ref_Human_unaligned	This study (Europe)	-	No	Ch	Switzerland	Europe	-	F	31	31	No
DSM_170FO	170FO_ref_Human_unaligned	This study (Europe)	-	No	F	Switzerland	Europe	-	F	31	31	No
DSM_171FA	171FA_ref_Human_unaligned	This study (Europe)	-	No	Ch	Switzerland	Europe	-	F	41	41	No
DSM_171FO	171FO_ref_Human_unaligned	This study (Europe)	-	No	F	Switzerland	Europe	-	F	41	41	No
DSM_172FA	172FA_ref_Human_unaligned	This study (Europe)	-	No	Ch	Switzerland	Europe	-	F	45	45	No
DSM_172FO	172FO_ref_Human_unaligned	This study (Europe)	-	No	F	Switzerland	Europe	-	F	45	45	No
DSM_173FA	173FA_ref_Human_unaligned	This study (Europe)	-	No	Ch	Switzerland	Europe	-	F	20	20	No
DSM_173FO	173FO_ref_Human_unaligned	This study (Europe)	-	No	F	Switzerland	Europe	-	F	20	20	No
DSM_174FA	174FA_ref_Human_unaligned	This study (Europe)	-	No	Ch	Switzerland	Europe	-	F	26	26	No
DSM_174FO	174FO_ref_Human_unaligned	This study (Europe)	-	No	F	Switzerland	Europe	-	F	26	26	No
DSM_175FA	175FA_ref_Human_unaligned	This study (Europe)	-	No	Ch	Switzerland	Europe	-	F	39	39	No
DSM_175FO	175FO_ref_Human_unaligned	This study (Europe)	-	No	F	Switzerland	Europe	-	F	39	39	No
DSM_176FA	176FA_ref_Human_unaligned	This study (Europe)	-	No	Ch	Switzerland	Europe	-	F	41	41	No
DSM_176FO	176FO_ref_Human_unaligned	This study (Europe)	-	No	F	Switzerland	Europe	-	F	41	41	No
DSM_177FA	177FA_ref_Human_unaligned	This study (Europe)	-	No	Ch	Switzerland	Europe	-	F	34	34	No
DSM_177FO	177FO_ref_Human_unaligned	This study (Europe)	-	No	F	Switzerland	Europe	-	F	34	34	No
DSM_178FA	178FA_ref_Human_unaligned	This study (Europe)	-	No	Ch	Switzerland	Europe	-	F	48	48	No
DSM_178FO	178FO_ref_Human_unaligned	This study (Europe)	-	No	F	Switzerland	Europe	-	F	48	48	No
DSM_179FA	179FA_ref_Human_unaligned	This study (Europe)	-	No	Ch	Switzerland	Europe	-	F	28	28	No
DSM_179FO	179FO_ref_Human_unaligned	This study (Europe)	-	No	F	Switzerland	Europe	-	F	28	28	No
DSM_180FA	180FA_ref_Human_unaligned	This study (Europe)	-	No	Ch	Switzerland	Europe	-	F	50	50	No
DSM_180FO	180FO_ref_Human_unaligned	This study (Europe)	-	No	F	Switzerland	Europe	-	F	50	50	No
03cqr3	03cqr3	This study (USA)	-	No	-	USA	USA	Illumina NovaSeq 6000	F	51	51	No
07mmo2	07mmo2	This study (USA)	-	No	-	USA	USA	Illumina NovaSeq 6000	F	39	39	No
07sup4	07sup4	This study (USA)	-	No	-	USA	USA	Illumina NovaSeq 6000	F	39	39	No
09el0g	09el0g	This study (USA)	-	No	-	USA	USA	Illumina NovaSeq 6000	F	46	46	No
0flhbg	0flhbg	This study (USA)	-	No	-	USA	USA	Illumina NovaSeq 6000	F	53	53	No
0jkqrw	0jkqrw	This study (USA)	-	No	-	USA	USA	Illumina NovaSeq 6000	M	57	57	No
0pedbf	0pedbf	This study (USA)	-	No	-	USA	USA	Illumina NovaSeq 6000	M	29	29	No
0u5fui	0u5fui	This study (USA)	-	No	-	USA	USA	Illumina NovaSeq 6000	M	40	40	No
0vgfgv	0vgfgv	This study (USA)	-	No	-	USA	USA	Illumina NovaSeq 6000	F	46	46	No
13rppw	13rppw	This study (USA)	-	No	-	USA	USA	Illumina NovaSeq 6000	F	57	57	No
1a6zs9	1a6zs9	This study (USA)	-	No	-	USA	USA	Illumina NovaSeq 6000	F	47	47	No
1hzcb6	1hzcb6	This study (USA)	-	No	-	USA	USA	Illumina NovaSeq 6000	F	31	31	No
1j58yz	1j58yz	This study (USA)	-	No	-	USA	USA	Illumina NovaSeq 6000	F	72	72	No
1paal1	1paal1	This study (USA)	-	No	-	USA	USA	Illumina NovaSeq 6000	F	49	49	No
1qmozb	1qmozb	This study (USA)	-	No	-	USA	USA	Illumina NovaSeq 6000	F	38	38	No
254sxe	254sxe	This study (USA)	-	No	-	USA	USA	Illumina NovaSeq 6000	F	38	38	No
275fmx	275fmx	This study (USA)	-	No	-	USA	USA	Illumina NovaSeq 6000	M	31	31	No
29cauy	29cauy	This study (USA)	-	No	-	USA	USA	Illumina NovaSeq 6000	F	63	63	No
2i9fnp	2i9fnp	This study (USA)	-	No	-	USA	USA	Illumina NovaSeq 6000	F	20	20	No
2low16	2low16	This study (USA)	-	No	-	USA	USA	Illumina NovaSeq 6000	F	28	28	No
2nfg94	2nfg94	This study (USA)	-	No	-	USA	USA	Illumina NovaSeq 6000	F	28	28	No
2svu8h	2svu8h	This study (USA)	-	No	-	USA	USA	Illumina NovaSeq 6000	M	54	54	No
2t8mjw	2t8mjw	This study (USA)	-	No	-	USA	USA	Illumina NovaSeq 6000	M	32	32	No
31cqc7	31cqc7	This study (USA)	-	No	-	USA	USA	Illumina NovaSeq 6000	F	38	38	No
39mg3t	39mg3t	This study (USA)	-	No	-	USA	USA	Illumina NovaSeq 6000	F	31	31	No
3kszx1	3kszx1	This study (USA)	-	No	-	USA	USA	Illumina NovaSeq 6000	F	61	61	No
3ktcfx	3ktcfx	This study (USA)	-	No	-	USA	USA	Illumina NovaSeq 6000	F	28	28	No
3sn1fc	3sn1fc	This study (USA)	-	No	-	USA	USA	Illumina NovaSeq 6000	M	47	47	No
3v23zv	3v23zv	This study (USA)	-	No	-	USA	USA	Illumina NovaSeq 6000	F	22	22	No
3wu1gw	3wu1gw	This study (USA)	-	No	-	USA	USA	Illumina NovaSeq 6000	F	19	19	No
41kpsz	41kpsz	This study (USA)	-	No	-	USA	USA	Illumina NovaSeq 6000	F	51	51	No
41s6xk	41s6xk	This study (USA)	-	No	-	USA	USA	Illumina NovaSeq 6000	F	29	29	No
41v2m2	41v2m2	This study (USA)	-	No	-	USA	USA	Illumina NovaSeq 6000	F	63	63	No
45wsr6	45wsr6	This study (USA)	-	No	-	USA	USA	Illumina NovaSeq 6000	F	48	48	No
477hha	477hha	This study (USA)	-	No	-	USA	USA	Illumina NovaSeq 6000	M	52	52	No
4gercj	4gercj	This study (USA)	-	No	-	USA	USA	Illumina NovaSeq 6000	F	32	32	No
4j7dv5	4j7dv5	This study (USA)	-	No	-	USA	USA	Illumina NovaSeq 6000	F	34	34	No
4o6c8v	4o6c8v	This study (USA)	-	No	-	USA	USA	Illumina NovaSeq 6000	F	38	38	No
4q2tly	4q2tly	This study (USA)	-	No	-	USA	USA	Illumina NovaSeq 6000	F	66	66	No
4v7o4h	4v7o4h	This study (USA)	-	No	-	USA	USA	Illumina NovaSeq 6000	F	31	31	No
578kql	578kql	This study (USA)	-	No	-	USA	USA	Illumina NovaSeq 6000	F	55	55	No
57gd71	57gd71	This study (USA)	-	No	-	USA	USA	Illumina NovaSeq 6000	F	41	41	No
5fr2wp	5fr2wp	This study (USA)	-	No	-	USA	USA	Illumina NovaSeq 6000	F	30	30	No
5g5l3o	5g5l3o	This study (USA)	-	No	-	USA	USA	Illumina NovaSeq 6000	M	66	66	No
5g76t3	5g76t3	This study (USA)	-	No	-	USA	USA	Illumina NovaSeq 6000	F	36	36	No
5korgu	5korgu	This study (USA)	-	No	-	USA	USA	Illumina NovaSeq 6000	F	37	37	No
5osejw	5osejw	This study (USA)	-	No	-	USA	USA	Illumina NovaSeq 6000	M	41	41	No
5rgh42	5rgh42	This study (USA)	-	No	-	USA	USA	Illumina NovaSeq 6000	F	33	33	No
5rwamz	5rwamz	This study (USA)	-	No	-	USA	USA	Illumina NovaSeq 6000	F	43	43	No
5s4o3n	5s4o3n	This study (USA)	-	No	-	USA	USA	Illumina NovaSeq 6000	F	40	40	No
5wbqtn	5wbqtn	This study (USA)	-	No	-	USA	USA	Illumina NovaSeq 6000	F	41	41	No
6168iq	6168iq	This study (USA)	-	No	-	USA	USA	Illumina NovaSeq 6000	F	40	40	No
6792ti	6792ti	This study (USA)	-	No	-	USA	USA	Illumina NovaSeq 6000	M	38	38	No
6cuxry	6cuxry	This study (USA)	-	No	-	USA	USA	Illumina NovaSeq 6000	F	19	19	No
6fk3ff	6fk3ff	This study (USA)	-	No	-	USA	USA	Illumina NovaSeq 6000	F	34	34	No
6uh0x4	6uh0x4	This study (USA)	-	No	-	USA	USA	Illumina NovaSeq 6000	F	38	38	No
6uzqja	6uzqja	This study (USA)	-	No	-	USA	USA	Illumina NovaSeq 6000	F	35	35	No
6vzkc0	6vzkc0	This study (USA)	-	No	-	USA	USA	Illumina NovaSeq 6000	F	58	58	No
702coq	702coq	This study (USA)	-	No	-	USA	USA	Illumina NovaSeq 6000	M	40	40	No
71b2zo	71b2zo	This study (USA)	-	No	-	USA	USA	Illumina NovaSeq 6000	F	31	31	No
723x8x	723x8x	This study (USA)	-	No	-	USA	USA	Illumina NovaSeq 6000	M	37	37	No
75gtpl	75gtpl	This study (USA)	-	No	-	USA	USA	Illumina NovaSeq 6000	F	53	53	No
79dlli	79dlli	This study (USA)	-	No	-	USA	USA	Illumina NovaSeq 6000	F	33	33	No
7et0ho	7et0ho	This study (USA)	-	No	-	USA	USA	Illumina NovaSeq 6000	F	30	30	No
7gvmqd	7gvmqd	This study (USA)	-	No	-	USA	USA	Illumina NovaSeq 6000	F	48	48	No
7lj7zb	7lj7zb	This study (USA)	-	No	-	USA	USA	Illumina NovaSeq 6000	F	65	65	No
7mejr8	7mejr8	This study (USA)	-	No	-	USA	USA	Illumina NovaSeq 6000	F	48	48	No
7mluyg	7mluyg	This study (USA)	-	No	-	USA	USA	Illumina NovaSeq 6000	F	29	29	No
7qcuhd	7qcuhd	This study (USA)	-	No	-	USA	USA	Illumina NovaSeq 6000	F	56	56	No
89cia1	89cia1	This study (USA)	-	No	-	USA	USA	Illumina NovaSeq 6000	F	52	52	No
8cynjg	8cynjg	This study (USA)	-	No	-	USA	USA	Illumina NovaSeq 6000	M	43	43	No
8h95ce	8h95ce	This study (USA)	-	No	-	USA	USA	Illumina NovaSeq 6000	F	37	37	No
8l1auw	8l1auw	This study (USA)	-	No	-	USA	USA	Illumina NovaSeq 6000	F	40	40	No
8lak4a	8lak4a	This study (USA)	-	No	-	USA	USA	Illumina NovaSeq 6000	F	32	32	No
8p5xh9	8p5xh9	This study (USA)	-	No	-	USA	USA	Illumina NovaSeq 6000	F	35	35	No
8puhuv	8puhuv	This study (USA)	-	No	-	USA	USA	Illumina NovaSeq 6000	F	45	45	No
8t7dc2	8t7dc2	This study (USA)	-	No	-	USA	USA	Illumina NovaSeq 6000	F	57	57	No
8vbv1e	8vbv1e	This study (USA)	-	No	-	USA	USA	Illumina NovaSeq 6000	F	27	27	No
92r5oj	92r5oj	This study (USA)	-	No	-	USA	USA	Illumina NovaSeq 6000	Other	28	28	No
93ai90	93ai90	This study (USA)	-	No	-	USA	USA	Illumina NovaSeq 6000	F	45	45	No
93ms56	93ms56	This study (USA)	-	No	-	USA	USA	Illumina NovaSeq 6000	F	51	51	No
94bknm	94bknm	This study (USA)	-	No	-	USA	USA	Illumina NovaSeq 6000	F	46	46	No
97xniz	97xniz	This study (USA)	-	No	-	USA	USA	Illumina NovaSeq 6000	F	36	36	No
9cfwd6	9cfwd6	This study (USA)	-	No	-	USA	USA	Illumina NovaSeq 6000	F	43	43	No
9gfdkg	9gfdkg	This study (USA)	-	No	-	USA	USA	Illumina NovaSeq 6000	F	64	64	No
9grh6p	9grh6p	This study (USA)	-	No	-	USA	USA	Illumina NovaSeq 6000	F	20	20	No
9m93sn	9m93sn	This study (USA)	-	No	-	USA	USA	Illumina NovaSeq 6000	F	47	47	No
9ro323	9ro323	This study (USA)	-	No	-	USA	USA	Illumina NovaSeq 6000	F	42	42	No
a0o2ik	a0o2ik	This study (USA)	-	No	-	USA	USA	Illumina NovaSeq 6000	F	32	32	No
a12fu1	a12fu1	This study (USA)	-	No	-	USA	USA	Illumina NovaSeq 6000	F	24	24	No
a4lv0i	a4lv0i	This study (USA)	-	No	-	USA	USA	Illumina NovaSeq 6000	F	38	38	No
aa5rlo	aa5rlo	This study (USA)	-	No	-	USA	USA	Illumina NovaSeq 6000	M	28	28	No
abm6n0	abm6n0	This study (USA)	-	No	-	USA	USA	Illumina NovaSeq 6000	F	36	36	No
ao2iv2	ao2iv2	This study (USA)	-	No	-	USA	USA	Illumina NovaSeq 6000	F	22	22	No
b0pnxj	b0pnxj	This study (USA)	-	No	-	USA	USA	Illumina NovaSeq 6000	F	39	39	No
b2fgla	b2fgla	This study (USA)	-	No	-	USA	USA	Illumina NovaSeq 6000	F	35	35	No
b3aluf	b3aluf	This study (USA)	-	No	-	USA	USA	Illumina NovaSeq 6000	F	34	34	No
b59gg7	b59gg7	This study (USA)	-	No	-	USA	USA	Illumina NovaSeq 6000	F	26	26	No
be99pq	be99pq	This study (USA)	-	No	-	USA	USA	Illumina NovaSeq 6000	F	60	60	No
bfknk8	bfknk8	This study (USA)	-	No	-	USA	USA	Illumina NovaSeq 6000	F	36	36	No
bil702	bil702	This study (USA)	-	No	-	USA	USA	Illumina NovaSeq 6000	M	51	51	No
bkr78k	bkr78k	This study (USA)	-	No	-	USA	USA	Illumina NovaSeq 6000	F	27	27	No
bljjwt	bljjwt	This study (USA)	-	No	-	USA	USA	Illumina NovaSeq 6000	F	32	32	No
bnu943	bnu943	This study (USA)	-	No	-	USA	USA	Illumina NovaSeq 6000	F	44	44	No
bqh9cf	bqh9cf	This study (USA)	-	No	-	USA	USA	Illumina NovaSeq 6000	F	24	24	No
bvqdow	bvqdow	This study (USA)	-	No	-	USA	USA	Illumina NovaSeq 6000	M	76	76	No
bzdrzj	bzdrzj	This study (USA)	-	No	-	USA	USA	Illumina NovaSeq 6000	F	56	56	No
c1wmc9	c1wmc9	This study (USA)	-	No	-	USA	USA	Illumina NovaSeq 6000	F	-	-	No
c4idkn	c4idkn	This study (USA)	-	No	-	USA	USA	Illumina NovaSeq 6000	F	31	31	No
c56yhy	c56yhy	This study (USA)	-	No	-	USA	USA	Illumina NovaSeq 6000	F	36	36	No
c7zeln	c7zeln	This study (USA)	-	No	-	USA	USA	Illumina NovaSeq 6000	F	40	40	No
cg1wly	cg1wly	This study (USA)	-	No	-	USA	USA	Illumina NovaSeq 6000	F	30	30	No
cp9doq	cp9doq	This study (USA)	-	No	-	USA	USA	Illumina NovaSeq 6000	M	31	31	No
d3gxy1	d3gxy1	This study (USA)	-	No	-	USA	USA	Illumina NovaSeq 6000	F	48	48	No
d6q7lm	d6q7lm	This study (USA)	-	No	-	USA	USA	Illumina NovaSeq 6000	M	33	33	No
d71hcg	d71hcg	This study (USA)	-	No	-	USA	USA	Illumina NovaSeq 6000	M	36	36	No
d9krfq	d9krfq	This study (USA)	-	No	-	USA	USA	Illumina NovaSeq 6000	F	35	35	No
dijo7r	dijo7r	This study (USA)	-	No	-	USA	USA	Illumina NovaSeq 6000	F	36	36	No
djcflr	djcflr	This study (USA)	-	No	-	USA	USA	Illumina NovaSeq 6000	F	48	48	No
djwfac	djwfac	This study (USA)	-	No	-	USA	USA	Illumina NovaSeq 6000	F	28	28	No
duroz9	duroz9	This study (USA)	-	No	-	USA	USA	Illumina NovaSeq 6000	F	25	25	No
dy281d	dy281d	This study (USA)	-	No	-	USA	USA	Illumina NovaSeq 6000	F	37	37	No
e2wca7	e2wca7	This study (USA)	-	No	-	USA	USA	Illumina NovaSeq 6000	F	27	27	No
e3gq14	e3gq14	This study (USA)	-	No	-	USA	USA	Illumina NovaSeq 6000	F	30	30	No
ea6und	ea6und	This study (USA)	-	No	-	USA	USA	Illumina NovaSeq 6000	F	41	41	No
edwu5x	edwu5x	This study (USA)	-	No	-	USA	USA	Illumina NovaSeq 6000	M	46	46	No
eiiuy9	eiiuy9	This study (USA)	-	No	-	USA	USA	Illumina NovaSeq 6000	F	30	30	No
ep00dq	ep00dq	This study (USA)	-	No	-	USA	USA	Illumina NovaSeq 6000	F	60	60	No
eqtdip	eqtdip	This study (USA)	-	No	-	USA	USA	Illumina NovaSeq 6000	M	37	37	No
eresld	eresld	This study (USA)	-	No	-	USA	USA	Illumina NovaSeq 6000	F	42	42	No
ex18dz	ex18dz	This study (USA)	-	No	-	USA	USA	Illumina NovaSeq 6000	F	38	38	No
exldoy	exldoy	This study (USA)	-	No	-	USA	USA	Illumina NovaSeq 6000	F	18	18	No
f5u55l	f5u55l	This study (USA)	-	No	-	USA	USA	Illumina NovaSeq 6000	F	29	29	No
f7t3ql	f7t3ql	This study (USA)	-	No	-	USA	USA	Illumina NovaSeq 6000	F	18	18	No
fbtsr3	fbtsr3	This study (USA)	-	No	-	USA	USA	Illumina NovaSeq 6000	F	31	31	No
fg29ka	fg29ka	This study (USA)	-	No	-	USA	USA	Illumina NovaSeq 6000	F	28	28	No
fk32c8	fk32c8	This study (USA)	-	No	-	USA	USA	Illumina NovaSeq 6000	F	29	29	No
flkh11	flkh11	This study (USA)	-	No	-	USA	USA	Illumina NovaSeq 6000	F	28	28	No
fp2bp4	fp2bp4	This study (USA)	-	No	-	USA	USA	Illumina NovaSeq 6000	F	44	44	No
fp8eu2	fp8eu2	This study (USA)	-	No	-	USA	USA	Illumina NovaSeq 6000	F	37	37	No
g17ydf	g17ydf	This study (USA)	-	No	-	USA	USA	Illumina NovaSeq 6000	F	74	74	No
g4td9b	g4td9b	This study (USA)	-	No	-	USA	USA	Illumina NovaSeq 6000	M	28	28	No
g5phg7	g5phg7	This study (USA)	-	No	-	USA	USA	Illumina NovaSeq 6000	F	62	62	No
g7nr3e	g7nr3e	This study (USA)	-	No	-	USA	USA	Illumina NovaSeq 6000	F	38	38	No
g9jsq8	g9jsq8	This study (USA)	-	No	-	USA	USA	Illumina NovaSeq 6000	F	64	64	No
gcx414	gcx414	This study (USA)	-	No	-	USA	USA	Illumina NovaSeq 6000	M	55	55	No
gfmdn2	gfmdn2	This study (USA)	-	No	-	USA	USA	Illumina NovaSeq 6000	F	31	31	No
ggrxv3	ggrxv3	This study (USA)	-	No	-	USA	USA	Illumina NovaSeq 6000	F	38	38	No
gkjvz3	gkjvz3	This study (USA)	-	No	-	USA	USA	Illumina NovaSeq 6000	M	36	36	No
go0vuh	go0vuh	This study (USA)	-	No	-	USA	USA	Illumina NovaSeq 6000	F	81	81	No
gz72rb	gz72rb	This study (USA)	-	No	-	USA	USA	Illumina NovaSeq 6000	F	58	58	No
h8ctzx	h8ctzx	This study (USA)	-	No	-	USA	USA	Illumina NovaSeq 6000	F	35	35	No
hc3hq4	hc3hq4	This study (USA)	-	No	-	USA	USA	Illumina NovaSeq 6000	F	28	28	No
hd2l60	hd2l60	This study (USA)	-	No	-	USA	USA	Illumina NovaSeq 6000	F	65	65	No
huliov	huliov	This study (USA)	-	No	-	USA	USA	Illumina NovaSeq 6000	F	31	31	No
i3nyr0	i3nyr0	This study (USA)	-	No	-	USA	USA	Illumina NovaSeq 6000	F	45	45	No
i5zq91	i5zq91	This study (USA)	-	No	-	USA	USA	Illumina NovaSeq 6000	M	29	29	No
ibo9pk	ibo9pk	This study (USA)	-	No	-	USA	USA	Illumina NovaSeq 6000	M	33	33	No
illt5c	illt5c	This study (USA)	-	No	-	USA	USA	Illumina NovaSeq 6000	F	43	43	No
imws6r	imws6r	This study (USA)	-	No	-	USA	USA	Illumina NovaSeq 6000	M	33	33	No
iun0q9	iun0q9	This study (USA)	-	No	-	USA	USA	Illumina NovaSeq 6000	F	34	34	No
iv04sk	iv04sk	This study (USA)	-	No	-	USA	USA	Illumina NovaSeq 6000	M	35	35	No
ivlkyq	ivlkyq	This study (USA)	-	No	-	USA	USA	Illumina NovaSeq 6000	F	68	68	No
iwb34a	iwb34a	This study (USA)	-	No	-	USA	USA	Illumina NovaSeq 6000	M	26	26	No
ix481w	ix481w	This study (USA)	-	No	-	USA	USA	Illumina NovaSeq 6000	M	47	47	No
j1rl3s	j1rl3s	This study (USA)	-	No	-	USA	USA	Illumina NovaSeq 6000	M	45	45	No
j2qhhx	j2qhhx	This study (USA)	-	No	-	USA	USA	Illumina NovaSeq 6000	M	25	25	No
j6tsam	j6tsam	This study (USA)	-	No	-	USA	USA	Illumina NovaSeq 6000	M	34	34	No
javlhu	javlhu	This study (USA)	-	No	-	USA	USA	Illumina NovaSeq 6000	M	35	35	No
jdc71o	jdc71o	This study (USA)	-	No	-	USA	USA	Illumina NovaSeq 6000	F	39	39	No
jdsxmz	jdsxmz	This study (USA)	-	No	-	USA	USA	Illumina NovaSeq 6000	F	21	21	No
jfbnx4	jfbnx4	This study (USA)	-	No	-	USA	USA	Illumina NovaSeq 6000	M	26	26	No
jgiv00	jgiv00	This study (USA)	-	No	-	USA	USA	Illumina NovaSeq 6000	F	31	31	No
jnkolz	jnkolz	This study (USA)	-	No	-	USA	USA	Illumina NovaSeq 6000	F	44	44	No
jr99pc	jr99pc	This study (USA)	-	No	-	USA	USA	Illumina NovaSeq 6000	F	34	34	No
jt7a6m	jt7a6m	This study (USA)	-	No	-	USA	USA	Illumina NovaSeq 6000	M	43	43	No
ju473i	ju473i	This study (USA)	-	No	-	USA	USA	Illumina NovaSeq 6000	F	41	41	No
jyoqb2	jyoqb2	This study (USA)	-	No	-	USA	USA	Illumina NovaSeq 6000	F	41	41	No
k185q4	k185q4	This study (USA)	-	No	-	USA	USA	Illumina NovaSeq 6000	F	49	49	No
k3dhw1	k3dhw1	This study (USA)	-	No	-	USA	USA	Illumina NovaSeq 6000	F	32	32	No
k6xn3d	k6xn3d	This study (USA)	-	No	-	USA	USA	Illumina NovaSeq 6000	M	52	52	No
k7p49w	k7p49w	This study (USA)	-	No	-	USA	USA	Illumina NovaSeq 6000	F	41	41	No
k9gk4h	k9gk4h	This study (USA)	-	No	-	USA	USA	Illumina NovaSeq 6000	F	31	31	No
kbfvny	kbfvny	This study (USA)	-	No	-	USA	USA	Illumina NovaSeq 6000	F	46	46	No
kocgjm	kocgjm	This study (USA)	-	No	-	USA	USA	Illumina NovaSeq 6000	F	66	66	No
kxcplg	kxcplg	This study (USA)	-	No	-	USA	USA	Illumina NovaSeq 6000	F	33	33	No
l657ha	l657ha	This study (USA)	-	No	-	USA	USA	Illumina NovaSeq 6000	F	31	31	No
l9yzby	l9yzby	This study (USA)	-	No	-	USA	USA	Illumina NovaSeq 6000	F	40	40	No
lcdmw1	lcdmw1	This study (USA)	-	No	-	USA	USA	Illumina NovaSeq 6000	F	50	50	No
lhjxhf	lhjxhf	This study (USA)	-	No	-	USA	USA	Illumina NovaSeq 6000	F	33	33	No
llcv01	llcv01	This study (USA)	-	No	-	USA	USA	Illumina NovaSeq 6000	F	26	26	No
lw2ali	lw2ali	This study (USA)	-	No	-	USA	USA	Illumina NovaSeq 6000	F	36	36	No
lw97h3	lw97h3	This study (USA)	-	No	-	USA	USA	Illumina NovaSeq 6000	F	25	25	No
lxmlvg	lxmlvg	This study (USA)	-	No	-	USA	USA	Illumina NovaSeq 6000	F	22	22	No
mcedzo	mcedzo	This study (USA)	-	No	-	USA	USA	Illumina NovaSeq 6000	F	70	70	No
mcu2ve	mcu2ve	This study (USA)	-	No	-	USA	USA	Illumina NovaSeq 6000	F	57	57	No
mj2mup	mj2mup	This study (USA)	-	No	-	USA	USA	Illumina NovaSeq 6000	F	30	30	No
muq9ir	muq9ir	This study (USA)	-	No	-	USA	USA	Illumina NovaSeq 6000	M	28	28	No
mxiizd	mxiizd	This study (USA)	-	No	-	USA	USA	Illumina NovaSeq 6000	F	40	40	No
mz2lh1	mz2lh1	This study (USA)	-	No	-	USA	USA	Illumina NovaSeq 6000	F	-	-	No
n557wl	n557wl	This study (USA)	-	No	-	USA	USA	Illumina NovaSeq 6000	F	40	40	No
n5gs1i	n5gs1i	This study (USA)	-	No	-	USA	USA	Illumina NovaSeq 6000	M	27	27	No
nmb41z	nmb41z	This study (USA)	-	No	-	USA	USA	Illumina NovaSeq 6000	F	58	58	No
o3c3gh	o3c3gh	This study (USA)	-	No	-	USA	USA	Illumina NovaSeq 6000	F	23	23	No
o3w7mx	o3w7mx	This study (USA)	-	No	-	USA	USA	Illumina NovaSeq 6000	F	26	26	No
o5im5x	o5im5x	This study (USA)	-	No	-	USA	USA	Illumina NovaSeq 6000	F	61	61	No
o8g811	o8g811	This study (USA)	-	No	-	USA	USA	Illumina NovaSeq 6000	F	32	32	No
oa8bsf	oa8bsf	This study (USA)	-	No	-	USA	USA	Illumina NovaSeq 6000	F	74	74	No
oah3ix	oah3ix	This study (USA)	-	No	-	USA	USA	Illumina NovaSeq 6000	F	35	35	No
ob1oyr	ob1oyr	This study (USA)	-	No	-	USA	USA	Illumina NovaSeq 6000	F	46	46	No
oeu4v5	oeu4v5	This study (USA)	-	No	-	USA	USA	Illumina NovaSeq 6000	M	31	31	No
onxiov	onxiov	This study (USA)	-	No	-	USA	USA	Illumina NovaSeq 6000	M	47	47	No
oqdyqj	oqdyqj	This study (USA)	-	No	-	USA	USA	Illumina NovaSeq 6000	F	62	62	No
ow1kva	ow1kva	This study (USA)	-	No	-	USA	USA	Illumina NovaSeq 6000	M	32	32	No
p138ls	p138ls	This study (USA)	-	No	-	USA	USA	Illumina NovaSeq 6000	F	22	22	No
p4ydcw	p4ydcw	This study (USA)	-	No	-	USA	USA	Illumina NovaSeq 6000	M	30	30	No
par6mj	par6mj	This study (USA)	-	No	-	USA	USA	Illumina NovaSeq 6000	F	35	35	No
pjeinf	pjeinf	This study (USA)	-	No	-	USA	USA	Illumina NovaSeq 6000	F	36	36	No
pjpyrw	pjpyrw	This study (USA)	-	No	-	USA	USA	Illumina NovaSeq 6000	F	33	33	No
pkes4b	pkes4b	This study (USA)	-	No	-	USA	USA	Illumina NovaSeq 6000	F	52	52	No
ptm2rz	ptm2rz	This study (USA)	-	No	-	USA	USA	Illumina NovaSeq 6000	F	18	18	No
pvtjxl	pvtjxl	This study (USA)	-	No	-	USA	USA	Illumina NovaSeq 6000	M	43	43	No
pzqotb	pzqotb	This study (USA)	-	No	-	USA	USA	Illumina NovaSeq 6000	F	82	82	No
q0drkf	q0drkf	This study (USA)	-	No	-	USA	USA	Illumina NovaSeq 6000	F	56	56	No
q7z3me	q7z3me	This study (USA)	-	No	-	USA	USA	Illumina NovaSeq 6000	F	41	41	No
qam8um	qam8um	This study (USA)	-	No	-	USA	USA	Illumina NovaSeq 6000	F	61	61	No
qg92f0	qg92f0	This study (USA)	-	No	-	USA	USA	Illumina NovaSeq 6000	F	53	53	No
qli1x2	qli1x2	This study (USA)	-	No	-	USA	USA	Illumina NovaSeq 6000	F	-	-	No
qmztnr	qmztnr	This study (USA)	-	No	-	USA	USA	Illumina NovaSeq 6000	F	23	23	No
qyyizc	qyyizc	This study (USA)	-	No	-	USA	USA	Illumina NovaSeq 6000	F	29	29	No
r4l0z6	r4l0z6	This study (USA)	-	No	-	USA	USA	Illumina NovaSeq 6000	F	48	48	No
r9f83q	r9f83q	This study (USA)	-	No	-	USA	USA	Illumina NovaSeq 6000	F	35	35	No
r9u66r	r9u66r	This study (USA)	-	No	-	USA	USA	Illumina NovaSeq 6000	F	57	57	No
rj779n	rj779n	This study (USA)	-	No	-	USA	USA	Illumina NovaSeq 6000	M	41	41	No
rk7x8b	rk7x8b	This study (USA)	-	No	-	USA	USA	Illumina NovaSeq 6000	F	72	72	No
rncp88	rncp88	This study (USA)	-	No	-	USA	USA	Illumina NovaSeq 6000	F	39	39	No
rnj6s2	rnj6s2	This study (USA)	-	No	-	USA	USA	Illumina NovaSeq 6000	F	34	34	No
rnofs3	rnofs3	This study (USA)	-	No	-	USA	USA	Illumina NovaSeq 6000	F	37	37	No
rxw0ou	rxw0ou	This study (USA)	-	No	-	USA	USA	Illumina NovaSeq 6000	M	45	45	No
s3kpff	s3kpff	This study (USA)	-	No	-	USA	USA	Illumina NovaSeq 6000	F	64	64	No
s94yfx	s94yfx	This study (USA)	-	No	-	USA	USA	Illumina NovaSeq 6000	F	30	30	No
s97oon	s97oon	This study (USA)	-	No	-	USA	USA	Illumina NovaSeq 6000	F	37	37	No
sebm1e	sebm1e	This study (USA)	-	No	-	USA	USA	Illumina NovaSeq 6000	F	31	31	No
secepw	secepw	This study (USA)	-	No	-	USA	USA	Illumina NovaSeq 6000	F	43	43	No
selse3	selse3	This study (USA)	-	No	-	USA	USA	Illumina NovaSeq 6000	F	40	40	No
sgsm1o	sgsm1o	This study (USA)	-	No	-	USA	USA	Illumina NovaSeq 6000	F	67	67	No
sgwh4a	sgwh4a	This study (USA)	-	No	-	USA	USA	Illumina NovaSeq 6000	F	29	29	No
skdiy9	skdiy9	This study (USA)	-	No	-	USA	USA	Illumina NovaSeq 6000	M	56	56	No
srlk3f	srlk3f	This study (USA)	-	No	-	USA	USA	Illumina NovaSeq 6000	F	23	23	No
ssc43h	ssc43h	This study (USA)	-	No	-	USA	USA	Illumina NovaSeq 6000	F	70	70	No
sx5mlm	sx5mlm	This study (USA)	-	No	-	USA	USA	Illumina NovaSeq 6000	F	39	39	No
sy4fru	sy4fru	This study (USA)	-	No	-	USA	USA	Illumina NovaSeq 6000	F	33	33	No
t1cw2j	t1cw2j	This study (USA)	-	No	-	USA	USA	Illumina NovaSeq 6000	F	25	25	No
t3jq36	t3jq36	This study (USA)	-	No	-	USA	USA	Illumina NovaSeq 6000	F	39	39	No
t3k80l	t3k80l	This study (USA)	-	No	-	USA	USA	Illumina NovaSeq 6000	F	37	37	No
torr3u	torr3u	This study (USA)	-	No	-	USA	USA	Illumina NovaSeq 6000	F	24	24	No
tq02fh	tq02fh	This study (USA)	-	No	-	USA	USA	Illumina NovaSeq 6000	F	72	72	No
tt9ohu	tt9ohu	This study (USA)	-	No	-	USA	USA	Illumina NovaSeq 6000	F	28	28	No
ttp50p	ttp50p	This study (USA)	-	No	-	USA	USA	Illumina NovaSeq 6000	M	36	36	No
tuptsx	tuptsx	This study (USA)	-	No	-	USA	USA	Illumina NovaSeq 6000	F	46	46	No
u1bteo	u1bteo	This study (USA)	-	No	-	USA	USA	Illumina NovaSeq 6000	F	28	28	No
u68imk	u68imk	This study (USA)	-	No	-	USA	USA	Illumina NovaSeq 6000	F	42	42	No
udct6t	udct6t	This study (USA)	-	No	-	USA	USA	Illumina NovaSeq 6000	F	36	36	No
ugpvak	ugpvak	This study (USA)	-	No	-	USA	USA	Illumina NovaSeq 6000	F	44	44	No
uhd682	uhd682	This study (USA)	-	No	-	USA	USA	Illumina NovaSeq 6000	F	39	39	No
uirz9q	uirz9q	This study (USA)	-	No	-	USA	USA	Illumina NovaSeq 6000	F	52	52	No
ujqhm8	ujqhm8	This study (USA)	-	No	-	USA	USA	Illumina NovaSeq 6000	F	56	56	No
utps4o	utps4o	This study (USA)	-	No	-	USA	USA	Illumina NovaSeq 6000	F	29	29	No
uw3f2o	uw3f2o	This study (USA)	-	No	-	USA	USA	Illumina NovaSeq 6000	F	45	45	No
v0doa1	v0doa1	This study (USA)	-	No	-	USA	USA	Illumina NovaSeq 6000	F	29	29	No
v2ftmu	v2ftmu	This study (USA)	-	No	-	USA	USA	Illumina NovaSeq 6000	F	22	22	No
v4miro	v4miro	This study (USA)	-	No	-	USA	USA	Illumina NovaSeq 6000	F	33	33	No
v91r5a	v91r5a	This study (USA)	-	No	-	USA	USA	Illumina NovaSeq 6000	F	54	54	No
vb080o	vb080o	This study (USA)	-	No	-	USA	USA	Illumina NovaSeq 6000	F	41	41	No
vck0gg	vck0gg	This study (USA)	-	No	-	USA	USA	Illumina NovaSeq 6000	F	43	43	No
vnfq38	vnfq38	This study (USA)	-	No	-	USA	USA	Illumina NovaSeq 6000	F	18	18	No
vphq1t	vphq1t	This study (USA)	-	No	-	USA	USA	Illumina NovaSeq 6000	F	44	44	No
vr8eax	vr8eax	This study (USA)	-	No	-	USA	USA	Illumina NovaSeq 6000	M	41	41	No
vrmzg2	vrmzg2	This study (USA)	-	No	-	USA	USA	Illumina NovaSeq 6000	F	48	48	No
vs135y	vs135y	This study (USA)	-	No	-	USA	USA	Illumina NovaSeq 6000	F	44	44	No
vz50ag	vz50ag	This study (USA)	-	No	-	USA	USA	Illumina NovaSeq 6000	F	44	44	No
w1vmid	w1vmid	This study (USA)	-	No	-	USA	USA	Illumina NovaSeq 6000	F	-	-	No
wd2vty	wd2vty	This study (USA)	-	No	-	USA	USA	Illumina NovaSeq 6000	F	38	38	No
whq4wv	whq4wv	This study (USA)	-	No	-	USA	USA	Illumina NovaSeq 6000	F	36	36	No
wjy6tm	wjy6tm	This study (USA)	-	No	-	USA	USA	Illumina NovaSeq 6000	F	37	37	No
wuvvf9	wuvvf9	This study (USA)	-	No	-	USA	USA	Illumina NovaSeq 6000	F	43	43	No
wwiti8	wwiti8	This study (USA)	-	No	-	USA	USA	Illumina NovaSeq 6000	F	32	32	No
wyj6vt	wyj6vt	This study (USA)	-	No	-	USA	USA	Illumina NovaSeq 6000	F	37	37	No
x2nwwx	x2nwwx	This study (USA)	-	No	-	USA	USA	Illumina NovaSeq 6000	F	53	53	No
x5tmys	x5tmys	This study (USA)	-	No	-	USA	USA	Illumina NovaSeq 6000	M	30	30	No
xb7lla	xb7lla	This study (USA)	-	No	-	USA	USA	Illumina NovaSeq 6000	M	33	33	No
xkee7j	xkee7j	This study (USA)	-	No	-	USA	USA	Illumina NovaSeq 6000	M	34	34	No
xkg2py	xkg2py	This study (USA)	-	No	-	USA	USA	Illumina NovaSeq 6000	F	36	36	No
xu0xbs	xu0xbs	This study (USA)	-	No	-	USA	USA	Illumina NovaSeq 6000	F	26	26	No
xvylcm	xvylcm	This study (USA)	-	No	-	USA	USA	Illumina NovaSeq 6000	F	31	31	No
yaz3nd	yaz3nd	This study (USA)	-	No	-	USA	USA	Illumina NovaSeq 6000	F	25	25	No
yc6mzf	yc6mzf	This study (USA)	-	No	-	USA	USA	Illumina NovaSeq 6000	M	39	39	No
ye3bc4	ye3bc4	This study (USA)	-	No	-	USA	USA	Illumina NovaSeq 6000	M	49	49	No
yixard	yixard	This study (USA)	-	No	-	USA	USA	Illumina NovaSeq 6000	F	65	65	No
yja174	yja174	This study (USA)	-	No	-	USA	USA	Illumina NovaSeq 6000	F	63	63	No
ym1qk5	ym1qk5	This study (USA)	-	No	-	USA	USA	Illumina NovaSeq 6000	F	57	57	No
ynw4n5	ynw4n5	This study (USA)	-	No	-	USA	USA	Illumina NovaSeq 6000	F	40	40	No
yodw0t	yodw0t	This study (USA)	-	No	-	USA	USA	Illumina NovaSeq 6000	F	28	28	No
yqgqyd	yqgqyd	This study (USA)	-	No	-	USA	USA	Illumina NovaSeq 6000	M	60	60	No
yu4ggi	yu4ggi	This study (USA)	-	No	-	USA	USA	Illumina NovaSeq 6000	F	31	31	No
z0gqr4	z0gqr4	This study (USA)	-	No	-	USA	USA	Illumina NovaSeq 6000	F	38	38	No
zcxvlm	zcxvlm	This study (USA)	-	No	-	USA	USA	Illumina NovaSeq 6000	M	32	32	No
zdvtjj	zdvtjj	This study (USA)	-	No	-	USA	USA	Illumina NovaSeq 6000	F	39	39	No
zhnrql	zhnrql	This study (USA)	-	No	-	USA	USA	Illumina NovaSeq 6000	F	25	25	No
zjz2e0	zjz2e0	This study (USA)	-	No	-	USA	USA	Illumina NovaSeq 6000	F	53	53	No
zkn6zg	zkn6zg	This study (USA)	-	No	-	USA	USA	Illumina NovaSeq 6000	F	27	27	No
zr070j	zr070j	This study (USA)	-	No	-	USA	USA	Illumina NovaSeq 6000	F	39	39	No
zr41w0	zr41w0	This study (USA)	-	No	-	USA	USA	Illumina NovaSeq 6000	F	34	34	No
ztxdc0	ztxdc0	This study (USA)	-	No	-	USA	USA	Illumina NovaSeq 6000	F	27	27	No
zyrrbt	zyrrbt	This study (USA)	-	No	-	USA	USA	Illumina NovaSeq 6000	F	57	57	No
4c8nng	4c8nng	This study (USA)	-	No	-	USA	USA	Illumina NovaSeq 6000	NA	-	-	No
14bm2r	14bm2r	This study (USA)	-	No	-	USA	USA	Illumina NovaSeq 6000	NA	-	-	No
dph6xj	dph6xj	This study (USA)	-	No	-	USA	USA	Illumina NovaSeq 6000	NA	-	-	No
hzfbmz	hzfbmz	This study (USA)	-	No	-	USA	USA	Illumina NovaSeq 6000	NA	-	-	No
espz0o	espz0o	This study (USA)	-	No	-	USA	USA	Illumina NovaSeq 6000	NA	-	-	No
39w7w7	39w7w7	This study (USA)	-	No	-	USA	USA	Illumina NovaSeq 6000	NA	-	-	No
zkt998	zkt998	This study (USA)	-	No	-	USA	USA	Illumina NovaSeq 6000	NA	-	-	No
0v1u5i	0v1u5i	This study (USA)	-	No	-	USA	USA	Illumina NovaSeq 6000	NA	-	-	No
SCC-DE-002-HS2	SRR14825391	Voight, 2022	PRJNA736108	Yes	Fh	Germany	Europe	Illumina HiSeq 2500	M	-	80	No
SCC-DE-005-HS1	SRR14825236	Voight, 2022	PRJNA736108	Yes	Al	Germany	Europe	Illumina HiSeq 2500	M	-	80	No
SCC-DE-005-HS2	SRR14825224	Voight, 2022	PRJNA736108	Yes	Fh	Germany	Europe	Illumina HiSeq 2500	M	-	80	No
SCC-DE-007-HS1	SRR14825102	Voight, 2022	PRJNA736108	Yes	Ch	Germany	Europe	Illumina HiSeq 2500	M	-	70	No
SCC-DE-007-HS2	SRR14825091	Voight, 2022	PRJNA736108	Yes	Fh	Germany	Europe	Illumina HiSeq 2500	M	-	70	No
SCC-DE-008-HS1	SRR14825047	Voight, 2022	PRJNA736108	Yes	Fh	Germany	Europe	Illumina HiSeq 2500	F	-	60	No
SCC-DE-009-HS1	SRR14825399	Voight, 2022	PRJNA736108	Yes	Ch	Germany	Europe	Illumina HiSeq 2500	F	-	80	No
SCC-DE-009-HS2	SRR14825398	Voight, 2022	PRJNA736108	Yes	Ch	Germany	Europe	Illumina HiSeq 2500	F	-	80	No
SCC-DE-010-HS2	SRR14825392	Voight, 2022	PRJNA736108	Yes	Ch	Germany	Europe	Illumina HiSeq 2500	M	-	70	No
SCC-DE-011-HS1	SRR14825386	Voight, 2022	PRJNA736108	Yes	Ch	Germany	Europe	Illumina HiSeq 2500	M	-	70	No
SCC-DE-011-HS2	SRR14825385	Voight, 2022	PRJNA736108	Yes	Fh	Germany	Europe	Illumina HiSeq 2500	M	-	70	No
SCC-DE-012-HS2	SRR14825381	Voight, 2022	PRJNA736108	Yes	Fh	Germany	Europe	Illumina HiSeq 2500	M	-	70	No
SCC-DE-014-HS2	SRR14825373	Voight, 2022	PRJNA736108	Yes	Fh	Germany	Europe	Illumina HiSeq 2500	M	-	80	No
SCC-DE-015-HS1	SRR14825368	Voight, 2022	PRJNA736108	Yes	Ch	Germany	Europe	Illumina HiSeq 2500	M	-	80	No
SCC-DE-015-HS2	SRR14825367	Voight, 2022	PRJNA736108	Yes	Fh	Germany	Europe	Illumina HiSeq 2500	M	-	80	No
SCC-DE-016-HS2	SRR14825362	Voight, 2022	PRJNA736108	Yes	Ch	Germany	Europe	Illumina HiSeq 2500	F	-	70	No
SCC-DE-017-HS1	SRR14825359	Voight, 2022	PRJNA736108	Yes	Al	Germany	Europe	Illumina HiSeq 2500	F	-	80	No
SCC-DE-018-HS1	SRR14825356	Voight, 2022	PRJNA736108	Yes	Fh	Germany	Europe	Illumina HiSeq 2500	M	-	60	No
SCC-DE-018-HS2	SRR14825355	Voight, 2022	PRJNA736108	Yes	Fh	Germany	Europe	Illumina HiSeq 2500	M	-	60	No
SCC-DE-019-HS1	SRR14825350	Voight, 2022	PRJNA736108	Yes	Ch	Germany	Europe	Illumina HiSeq 2500	F	-	70	No
SCC-DE-022-HS2	SRR14825331	Voight, 2022	PRJNA736108	Yes	Fh	Germany	Europe	Illumina HiSeq 2500	M	-	70	No
SCC-DE-023-HS2	SRR14825327	Voight, 2022	PRJNA736108	Yes	Fh	Germany	Europe	Illumina HiSeq 2500	F	-	60	No
SCC-DE-025-HS1	SRR14825317	Voight, 2022	PRJNA736108	Yes	Ch	Germany	Europe	Illumina HiSeq 2500	M	-	70	No
SCC-DE-026-HS1	SRR14825311	Voight, 2022	PRJNA736108	Yes	Fh	Germany	Europe	Illumina NovaSeq 6000	F	-	80	No
SCC-DE-026-HS2	SRR14825310	Voight, 2022	PRJNA736108	Yes	Fh	Germany	Europe	Illumina HiSeq 2500	F	-	80	No
SCC-DE-027-HS1	SRR14825306	Voight, 2022	PRJNA736108	Yes	Al	Germany	Europe	Illumina HiSeq 2500	F	-	40	No
SCC-DE-028-HS2	SRR14825303	Voight, 2022	PRJNA736108	Yes	Ch	Germany	Europe	Illumina HiSeq 2500	M	-	70	No
SCC-DE-029-HS1	SRR14825297	Voight, 2022	PRJNA736108	Yes	Fh	Germany	Europe	Illumina HiSeq 2500	M	-	70	No
SCC-DE-033-HS2	SRR14825279	Voight, 2022	PRJNA736108	Yes	Ch	Germany	Europe	Illumina HiSeq 2500	F	-	100	No
SCC-DE-035-HS1	SRR14825267	Voight, 2022	PRJNA736108	Yes	Fh	Germany	Europe	Illumina HiSeq 2500	M	-	70	No
SCC-DE-035-HS2	SRR14825266	Voight, 2022	PRJNA736108	Yes	Fh	Germany	Europe	Illumina HiSeq 2500	M	-	70	No
SCC-DE-036-HS1	SRR14825262	Voight, 2022	PRJNA736108	Yes	Al	Germany	Europe	Illumina HiSeq 2500	M	-	70	No
SCC-DE-036-HS2	SRR14825261	Voight, 2022	PRJNA736108	Yes	Ch	Germany	Europe	Illumina HiSeq 2500	M	-	70	No
SCC-DE-039-HS1	SRR14825244	Voight, 2022	PRJNA736108	Yes	Al	Germany	Europe	Illumina HiSeq 2500	M	-	70	No
SCC-DE-042-HS1	SRR14825232	Voight, 2022	PRJNA736108	Yes	Ch	Germany	Europe	Illumina HiSeq 2500	M	-	70	No
SCC-DE-042-HS2	SRR14825231	Voight, 2022	PRJNA736108	Yes	Fh	Germany	Europe	Illumina HiSeq 2500	M	-	70	No
SCC-DE-044-HS1	SRR14825218	Voight, 2022	PRJNA736108	Yes	Ch	Germany	Europe	Illumina HiSeq 2500	F	-	90	No
SCC-DE-050-HS1	SRR14825194	Voight, 2022	PRJNA736108	Yes	Fh	Germany	Europe	Illumina HiSeq 2500	M	-	70	No
SCC-DE-052-HS1	SRR14825189	Voight, 2022	PRJNA736108	Yes	Ch	Germany	Europe	Illumina HiSeq 2500	M	-	70	No
SCC-DE-052-HS2	SRR14825188	Voight, 2022	PRJNA736108	Yes	Fh	Germany	Europe	Illumina HiSeq 2500	M	-	70	No
SCC-DE-054-HS1	SRR14825179	Voight, 2022	PRJNA736108	Yes	Fh	Germany	Europe	Illumina HiSeq 2500	M	-	70	No
SCC-DE-055-HS1	SRR14825173	Voight, 2022	PRJNA736108	Yes	Ch	Germany	Europe	Illumina HiSeq 2500	F	-	70	No
SCC-DE-056-HS1	SRR14825170	Voight, 2022	PRJNA736108	Yes	Al	Germany	Europe	Illumina HiSeq 2500	M	-	70	No
SCC-DE-064-HS1	SRR14825143	Voight, 2022	PRJNA736108	Yes	Al	Germany	Europe	Illumina NovaSeq 6000	M	-	60	No
SCC-DE-064-HS2	SRR14825142	Voight, 2022	PRJNA736108	Yes	Fh	Germany	Europe	Illumina HiSeq 2500	M	-	60	No
SCC-DE-067-HS1	SRR14825132	Voight, 2022	PRJNA736108	Yes	Fh	Germany	Europe	Illumina NovaSeq 6000	M	-	80	No
SCC-DE-067-HS2	SRR14825131	Voight, 2022	PRJNA736108	Yes	Ch	Germany	Europe	Illumina NovaSeq 6000	M	-	80	No
SCC-DE-068-HS2	SRR14825124	Voight, 2022	PRJNA736108	Yes	Fh	Germany	Europe	Illumina HiSeq 2500	M	-	60	No
SCC-DE-070-HS1	SRR14825119	Voight, 2022	PRJNA736108	Yes	Ch	Germany	Europe	Illumina NovaSeq 6000	M	-	80	No
SCC-DE-071-HS2	SRR14825116	Voight, 2022	PRJNA736108	Yes	Al	Germany	Europe	Illumina HiSeq 2500	M	-	60	No
SCC-DE-074-HS1	SRR14825100	Voight, 2022	PRJNA736108	Yes	Al	Germany	Europe	Illumina NovaSeq 6000	F	-	80	No
SCC-DE-080-HS1	SRR14825085	Voight, 2022	PRJNA736108	Yes	Fh	Germany	Europe	Illumina HiSeq 2500	M	-	70	No
