# Supplementary material for: Intraspecies associations from strain-rich metagenome samples
Source: Cell Rep. Author manuscript; Available in PMC 2025 Sep 22. (PMC12452263; doi:10.1016/j.celrep.2025.116134)
Supplement: 4 [file NIHMS2107287-supplement-4.xlsx]

## Sheet: Sheet1
Table S3: Metadata for analyzed vaginal microbiomes. "-" indicates no data for a field
1 VIRGO metagenomic data obtained from https://virgo.igs.umaryland.edu/
2 CST types obtained from https://doi.org/10.1186/s40168-024-01765-5
Sample Name	Run(s)	Study Name	BioProject	SID	CST2	Age_cat	pH_cat	Nugent_cat	Sym-Amsel-BV	Amsel-BV
1050901179	SRR17635574	VMRC	PRJNA797778	10509	IV	31-35	-	0 to 3	-	-
1050901209	SRR17635573	VMRC	PRJNA797778	10509	II	31-35	-	0 to 3	-	-
1050901239	SRR17635572	VMRC	PRJNA797778	10509	IV	31-35	-	0 to 3	-	-
1050901289	SRR17635571	VMRC	PRJNA797778	10509	IV	31-35	-	0 to 3	-	-
1050901329	SRR17635570	VMRC	PRJNA797778	10509	IV	31-35	-	0 to 3	-	-
1060901199	SRR17635569	VMRC	PRJNA797778	10609	V	36-40	-	0 to 3	-	-
1060901239	SRR17635568	VMRC	PRJNA797778	10609	I	36-40	-	0 to 3	-	-
1060901269	SRR17635567	VMRC	PRJNA797778	10609	I	36-40	-	0 to 3	-	-
1060901339	SRR17635566	VMRC	PRJNA797778	10609	I	36-40	-	0 to 3	-	-
1061301149	SRR17635565	VMRC	PRJNA797778	10613	I	-	-	0 to 3	-	-
1061301189	SRR17635563	VMRC	PRJNA797778	10613	I	-	-	0 to 3	-	-
1061301229	SRR17635562	VMRC	PRJNA797778	10613	I	-	-	0 to 3	-	-
1061301269	SRR17635561	VMRC	PRJNA797778	10613	I	-	-	0 to 3	-	-
1061301329	SRR17635560	VMRC	PRJNA797778	10613	I	-	-	0 to 3	-	-
1062101149	SRR17635559	VMRC	PRJNA797778	10621	IV	-	-	0 to 3	-	-
1062101189	SRR17635558	VMRC	PRJNA797778	10621	IV	-	-	0 to 3	-	-
1062101239	SRR17635557	VMRC	PRJNA797778	10621	IV	-	-	0 to 3	-	-
1062101299	SRR17635556	VMRC	PRJNA797778	10621	IV	-	-	0 to 3	-	-
1062101359	SRR17635555	VMRC	PRJNA797778	10621	IV	-	-	0 to 3	-	-
1062201159	SRR17635554	VMRC	PRJNA797778	10622	III	26-30	-	0 to 3	-	-
1062201199	SRR17635552	VMRC	PRJNA797778	10622	III	26-30	-	0 to 3	-	-
1062201239	SRR17635551	VMRC	PRJNA797778	10622	III	26-30	-	0 to 3	-	-
1062201329	SRR17635550	VMRC	PRJNA797778	10622	III	26-30	-	0 to 3	-	-
1062201379	SRR17635549	VMRC	PRJNA797778	10622	III	26-30	-	0 to 3	-	-
1062501159	SRR17635548	VMRC	PRJNA797778	10625	III	-	-	0 to 3	-	-
1062501199	SRR17635547	VMRC	PRJNA797778	10625	III	-	-	0 to 3	-	-
1062501239	SRR17635546	VMRC	PRJNA797778	10625	III	-	-	0 to 3	-	-
1062501279	SRR17635545	VMRC	PRJNA797778	10625	III	-	-	0 to 3	-	-
1062501369	SRR17635544	VMRC	PRJNA797778	10625	I	-	-	0 to 3	-	-
1063001159	SRR17635543	VMRC	PRJNA797778	10630	III	26-30	-	0 to 3	-	-
1063001239	SRR17635541	VMRC	PRJNA797778	10630	III	26-30	-	0 to 3	-	-
1063001279	SRR17635540	VMRC	PRJNA797778	10630	III	26-30	-	0 to 3	-	-
1063001329	SRR17635539	VMRC	PRJNA797778	10630	III	26-30	-	0 to 3	-	-
1063001369	SRR17635538	VMRC	PRJNA797778	10630	III	26-30	-	0 to 3	-	-
1063101119	SRR17635537	VMRC	PRJNA797778	10631	V	31-35	-	0 to 3	-	-
1063101199	SRR17635536	VMRC	PRJNA797778	10631	V	31-35	-	0 to 3	-	-
1063101279	SRR17635535	VMRC	PRJNA797778	10631	V	31-35	-	0 to 3	-	-
1063101369	SRR17635534	VMRC	PRJNA797778	10631	V	31-35	-	0 to 3	-	-
1063201159	SRR17635533	VMRC	PRJNA797778	10632	I	-	-	0 to 3	-	-
1063201209	SRR17635532	VMRC	PRJNA797778	10632	I	-	-	0 to 3	-	-
1063201249	SRR17635530	VMRC	PRJNA797778	10632	I	-	-	0 to 3	-	-
1063201329	SRR17635529	VMRC	PRJNA797778	10632	I	-	-	0 to 3	-	-
1063201369	SRR17635730	VMRC	PRJNA797778	10632	I	-	-	0 to 3	-	-
1063601119	SRR17635729	VMRC	PRJNA797778	10636	III	31-35	-	0 to 3	-	-
1063601179	SRR17635728	VMRC	PRJNA797778	10636	III	31-35	-	0 to 3	-	-
1063601319	SRR17635727	VMRC	PRJNA797778	10636	V	31-35	-	0 to 3	-	-
1063601359	SRR17635726	VMRC	PRJNA797778	10636	V	31-35	-	0 to 3	-	-
2009001159	SRR17635725	VMRC	PRJNA797778	20090	II	-	-	0 to 3	-	-
2009001209	SRR17635724	VMRC	PRJNA797778	20090	II	-	-	0 to 3	-	-
2009001269	SRR17635723	VMRC	PRJNA797778	20090	II	-	-	0 to 3	-	-
2009001309	SRR17635721	VMRC	PRJNA797778	20090	II	-	-	0 to 3	-	-
2009001379	SRR17635720	VMRC	PRJNA797778	20090	II	-	-	0 to 3	-	-
4001201139	SRR17635719	VMRC	PRJNA797778	40012	IV	21-25	-	0 to 3	-	-
4001201189	SRR17635718	VMRC	PRJNA797778	40012	III	21-25	-	0 to 3	-	-
4001201299	SRR17635717	VMRC	PRJNA797778	40012	IV	21-25	-	0 to 3	-	-
4001701169	SRR17635716	VMRC	PRJNA797778	40017	III	31-35	-	0 to 3	-	-
4001701289	SRR17635715	VMRC	PRJNA797778	40017	IV	31-35	-	0 to 3	-	-
4003101299	SRR17635714	VMRC	PRJNA797778	40031	I	26-30	-	0 to 3	-	-
4003101359	SRR17635713	VMRC	PRJNA797778	40031	I	26-30	-	0 to 3	-	-
4003901219	SRR17635712	VMRC	PRJNA797778	40039	II	-	-	0 to 3	-	-
4003901259	SRR17635710	VMRC	PRJNA797778	40039	II	-	-	0 to 3	-	-
4003901309	SRR17635709	VMRC	PRJNA797778	40039	III	-	-	0 to 3	-	-
4003901359	SRR17635708	VMRC	PRJNA797778	40039	IV	-	-	0 to 3	-	-
4003901409	SRR17635707	VMRC	PRJNA797778	40039	IV	-	-	0 to 3	-	-
4004001199	SRR17635706	VMRC	PRJNA797778	40040	I	-	-	0 to 3	-	-
4004001239	SRR17635705	VMRC	PRJNA797778	40040	I	-	-	0 to 3	-	-
4004001279	SRR17635704	VMRC	PRJNA797778	40040	I	-	-	0 to 3	-	-
4004001329	SRR17635703	VMRC	PRJNA797778	40040	III	-	-	0 to 3	-	-
4004001379	SRR17635702	VMRC	PRJNA797778	40040	IV	-	-	0 to 3	-	-
4004101369	SRR17635701	VMRC	PRJNA797778	40041	IV	26-30	-	0 to 3	-	-
4005501299	SRR17635699	VMRC	PRJNA797778	40055	III	26-30	-	0 to 3	-	-
4005501399	SRR17635666	VMRC	PRJNA797778	40055	IV	26-30	-	0 to 3	-	-
4005701209	SRR17635665	VMRC	PRJNA797778	40057	II	-	-	0 to 3	-	-
4005701249	SRR17635664	VMRC	PRJNA797778	40057	IV	-	-	0 to 3	-	-
4005701299	SRR17635663	VMRC	PRJNA797778	40057	II	-	-	0 to 3	-	-
4005701349	SRR17635662	VMRC	PRJNA797778	40057	II	-	-	0 to 3	-	-
4005701389	SRR17635661	VMRC	PRJNA797778	40057	II	-	-	0 to 3	-	-
4006001189	SRR17635660	VMRC	PRJNA797778	40060	IV	21-25	-	0 to 3	-	-
4006001209	SRR17635659	VMRC	PRJNA797778	40060	IV	21-25	-	0 to 3	-	-
4006001239	SRR17635658	VMRC	PRJNA797778	40060	IV	21-25	-	0 to 3	-	-
4006001379	SRR17635656	VMRC	PRJNA797778	40060	IV	21-25	-	0 to 3	-	-
4006201179	SRR17635655	VMRC	PRJNA797778	40062	IV	-	-	0 to 3	-	-
4006201229	SRR17635654	VMRC	PRJNA797778	40062	IV	-	-	0 to 3	-	-
4006201279	SRR17635653	VMRC	PRJNA797778	40062	III	-	-	0 to 3	-	-
4006201329	SRR17635652	VMRC	PRJNA797778	40062	III	-	-	0 to 3	-	-
4006201399	SRR17635651	VMRC	PRJNA797778	40062	III	-	-	0 to 3	-	-
4006301189	SRR17635650	VMRC	PRJNA797778	40063	III	26-30	-	0 to 3	-	-
4006301229	SRR17635649	VMRC	PRJNA797778	40063	III	26-30	-	0 to 3	-	-
4006301259	SRR17635648	VMRC	PRJNA797778	40063	IV	26-30	-	0 to 3	-	-
4006301339	SRR17635647	VMRC	PRJNA797778	40063	I	26-30	-	0 to 3	-	-
4006701249	SRR17635645	VMRC	PRJNA797778	40067	III	21-25	-	0 to 3	-	-
4006801179	SRR17635644	VMRC	PRJNA797778	40068	I	31-35	-	0 to 3	-	-
4006801249	SRR17635643	VMRC	PRJNA797778	40068	I	31-35	-	0 to 3	-	-
4006801269	SRR17635642	VMRC	PRJNA797778	40068	V	31-35	-	0 to 3	-	-
4006801319	SRR17635641	VMRC	PRJNA797778	40068	I	31-35	-	0 to 3	-	-
4006801359	SRR17635640	VMRC	PRJNA797778	40068	I	31-35	-	0 to 3	-	-
4007601189	SRR17635639	VMRC	PRJNA797778	40076	V	-	-	0 to 3	-	-
4007601239	SRR17635638	VMRC	PRJNA797778	40076	V	-	-	0 to 3	-	-
4007601259	SRR17635637	VMRC	PRJNA797778	40076	V	-	-	0 to 3	-	-
4007601279	SRR17635636	VMRC	PRJNA797778	40076	V	-	-	0 to 3	-	-
4007601359	SRR17635527	VMRC	PRJNA797778	40076	I	-	-	0 to 3	-	-
4007701189	SRR17635526	VMRC	PRJNA797778	40077	IV	21-25	-	0 to 3	-	-
4007701229	SRR17635525	VMRC	PRJNA797778	40077	IV	21-25	-	0 to 3	-	-
4007801189	SRR17635524	VMRC	PRJNA797778	40078	III	-	-	0 to 3	-	-
4007801239	SRR17635523	VMRC	PRJNA797778	40078	III	-	-	0 to 3	-	-
4007801279	SRR17635522	VMRC	PRJNA797778	40078	III	-	-	0 to 3	-	-
4007801309	SRR17635521	VMRC	PRJNA797778	40078	III	-	-	0 to 3	-	-
4007801349	SRR17635520	VMRC	PRJNA797778	40078	III	-	-	0 to 3	-	-
4008001179	SRR17635519	VMRC	PRJNA797778	40080	IV	21-25	-	0 to 3	-	-
4008001269	SRR17635518	VMRC	PRJNA797778	40080	IV	21-25	-	0 to 3	-	-
4008001369	SRR17635516	VMRC	PRJNA797778	40080	V	21-25	-	0 to 3	-	-
4008201229	SRR17635515	VMRC	PRJNA797778	40082	IV	21-25	-	0 to 3	-	-
4008201299	SRR17635514	VMRC	PRJNA797778	40082	IV	21-25	-	0 to 3	-	-
4008201359	SRR17635513	VMRC	PRJNA797778	40082	III	21-25	-	0 to 3	-	-
4008201389	SRR17635512	VMRC	PRJNA797778	40082	III	21-25	-	0 to 3	-	-
4008301179	SRR17635511	VMRC	PRJNA797778	40083	III	-	-	0 to 3	-	-
4008301189	SRR17635510	VMRC	PRJNA797778	40083	I	-	-	0 to 3	-	-
4008301219	SRR17635509	VMRC	PRJNA797778	40083	III	-	-	0 to 3	-	-
4008301269	SRR17635508	VMRC	PRJNA797778	40083	I	-	-	0 to 3	-	-
4008301279	SRR17635507	VMRC	PRJNA797778	40083	I	-	-	0 to 3	-	-
4008501209	SRR17635505	VMRC	PRJNA797778	40085	IV	-	-	0 to 3	-	-
4008501249	SRR17635504	VMRC	PRJNA797778	40085	IV	-	-	0 to 3	-	-
4008501299	SRR17635503	VMRC	PRJNA797778	40085	IV	-	-	0 to 3	-	-
4008501339	SRR17635502	VMRC	PRJNA797778	40085	IV	-	-	0 to 3	-	-
4008501389	SRR17635501	VMRC	PRJNA797778	40085	I	-	-	0 to 3	-	-
4008701169	SRR17635500	VMRC	PRJNA797778	40087	IV	-	-	0 to 3	-	-
4008701229	SRR17635499	VMRC	PRJNA797778	40087	III	-	-	0 to 3	-	-
4008701279	SRR17635498	VMRC	PRJNA797778	40087	I	-	-	0 to 3	-	-
4008701329	SRR17635497	VMRC	PRJNA797778	40087	I	-	-	0 to 3	-	-
4008701379	SRR17635634	VMRC	PRJNA797778	40087	I	-	-	0 to 3	-	-
4008801239	SRR17635632	VMRC	PRJNA797778	40088	I	-	-	0 to 3	-	-
4008801259	SRR17635631	VMRC	PRJNA797778	40088	I	-	-	0 to 3	-	-
4008801269	SRR17635630	VMRC	PRJNA797778	40088	IV	-	-	0 to 3	-	-
4008801279	SRR17635629	VMRC	PRJNA797778	40088	IV	-	-	0 to 3	-	-
4008801299	SRR17635628	VMRC	PRJNA797778	40088	I	-	-	0 to 3	-	-
4008901169	SRR17635627	VMRC	PRJNA797778	40089	IV	21-25	-	0 to 3	-	-
4008901219	SRR17635626	VMRC	PRJNA797778	40089	IV	21-25	-	0 to 3	-	-
4008901269	SRR17635625	VMRC	PRJNA797778	40089	III	21-25	-	0 to 3	-	-
4009001179	SRR17635624	VMRC	PRJNA797778	40090	IV	21-25	-	0 to 3	-	-
4009001219	SRR17635623	VMRC	PRJNA797778	40090	III	21-25	-	0 to 3	-	-
4009001259	SRR17635621	VMRC	PRJNA797778	40090	IV	21-25	-	0 to 3	-	-
4009901279	SRR17635620	VMRC	PRJNA797778	40099	V	26-30	-	0 to 3	-	-
4009901309	SRR17635619	VMRC	PRJNA797778	40099	V	26-30	-	0 to 3	-	-
4009901339	SRR17635618	VMRC	PRJNA797778	40099	V	26-30	-	0 to 3	-	-
4009901359	SRR17635617	VMRC	PRJNA797778	40099	V	26-30	-	0 to 3	-	-
4010001169	SRR17635616	VMRC	PRJNA797778	40100	I	-	-	0 to 3	-	-
4010001229	SRR17635615	VMRC	PRJNA797778	40100	I	-	-	0 to 3	-	-
4010001279	SRR17635614	VMRC	PRJNA797778	40100	I	-	-	0 to 3	-	-
4010001319	SRR17635613	VMRC	PRJNA797778	40100	I	-	-	0 to 3	-	-
4010001379	SRR17635612	VMRC	PRJNA797778	40100	I	-	-	0 to 3	-	-
4010101169	SRR17635610	VMRC	PRJNA797778	40101	I	26-30	-	0 to 3	-	-
4010101219	SRR17635609	VMRC	PRJNA797778	40101	I	26-30	-	0 to 3	-	-
4010101259	SRR17635608	VMRC	PRJNA797778	40101	I	26-30	-	0 to 3	-	-
4010101289	SRR17635607	VMRC	PRJNA797778	40101	I	26-30	-	0 to 3	-	-
4010101319	SRR17635606	VMRC	PRJNA797778	40101	I	26-30	-	0 to 3	-	-
4905201399	SRR17635604	VMRC	PRJNA797778	49052	IV	31-35	-	0 to 3	-	-
4907301169	SRR17635603	VMRC	PRJNA797778	49073	V	21-25	-	0 to 3	-	-
4907301219	SRR17635464	VMRC	PRJNA797778	49073	V	21-25	-	0 to 3	-	-
4907301259	SRR17635463	VMRC	PRJNA797778	49073	III	21-25	-	0 to 3	-	-
4907301309	SRR17635461	VMRC	PRJNA797778	49073	V	21-25	-	0 to 3	-	-
4907301369	SRR17635460	VMRC	PRJNA797778	49073	V	21-25	-	0 to 3	-	-
AYAC02_W1D7	SRR17635794	UMB-HMP	PRJNA797778	AYAC02	V	26-30	high	0 to 3	-	-
AYAC02_W3D1	SRR17635793	UMB-HMP	PRJNA797778	AYAC02	III	26-30	low	0 to 3	-	-
AYAC02_W5D6	SRR17635576	UMB-HMP	PRJNA797778	AYAC02	I	26-30	low	0 to 3	-	-
AYAC02_W7D5	SRR17635635	UMB-HMP	PRJNA797778	AYAC02	I	26-30	low	0 to 3	-	-
AYAC02_W9D3	SRR17635818	UMB-HMP	PRJNA797778	AYAC02	IV	26-30	low	4 to 6	-	-
AYAC03_W1D7	SRR17635807	UMB-HMP	PRJNA797778	AYAC03	IV	36-40	high	4 to 6	-	-
AYAC03_W4D7	SRR17635796	UMB-HMP	PRJNA797778	AYAC03	I	36-40	high	0 to 3	-	-
AYAC03_W7D5	SRR17635487	UMB-HMP	PRJNA797778	AYAC03	I	36-40	high	0 to 3	-	-
AYAC03_W8D6	SRR17635476	UMB-HMP	PRJNA797778	AYAC03	I	36-40	high	0 to 3	-	-
AYAC03_W9D7	SRR17635465	UMB-HMP	PRJNA797778	AYAC03	III	36-40	high	0 to 3	-	-
AYAC05_W1D6	SRR17635792	UMB-HMP	PRJNA797778	AYAC05	IV	36-40	high	0 to 3	-	-
AYAC05_W3D7	SRR17635781	UMB-HMP	PRJNA797778	AYAC05	III	36-40	low	0 to 3	-	-
AYAC05_W5D5	SRR17635770	UMB-HMP	PRJNA797778	AYAC05	IV	36-40	high	0 to 3	-	-
AYAC05_W7D7	SRR17635695	UMB-HMP	PRJNA797778	AYAC05	IV	36-40	high	0 to 3	-	-
AYAC05_W9D7	SRR17635684	UMB-HMP	PRJNA797778	AYAC05	III	36-40	high	0 to 3	-	-
MU01B.VM177	SRR22246251	UMB-HMP	PRJNA575586	AYAC072	III	36-40	low	0 to 3	-	-
AYAC09_W1D7	SRR17635673	UMB-HMP	PRJNA797778	AYAC09	I	36-40	high	0 to 3	-	-
AYAC09_W3D4	SRR17635758	UMB-HMP	PRJNA797778	AYAC09	I	36-40	low	0 to 3	-	-
AYAC09_W5D7	SRR17635747	UMB-HMP	PRJNA797778	AYAC09	I	36-40	low	0 to 3	-	-
AYAC09_W7D4	SRR17635736	UMB-HMP	PRJNA797778	AYAC09	I	36-40	low	0 to 3	-	-
AYAC09_W9D7	SRR17635587	UMB-HMP	PRJNA797778	AYAC09	I	36-40	low	0 to 3	-	-
AYAC10_W1D7	SRR17635575	UMB-HMP	PRJNA797778	AYAC10	I	26-30	high	0 to 3	-	-
AYAC10_W2D7	SRR17635564	UMB-HMP	PRJNA797778	AYAC10	III	26-30	low	4 to 6	-	-
AYAC10_W5D4	SRR17635553	UMB-HMP	PRJNA797778	AYAC10	I	26-30	low	4 to 6	-	-
AYAC10_W8D1	SRR17635542	UMB-HMP	PRJNA797778	AYAC10	I	26-30	low	4 to 6	-	-
AYAC10_W9D5	SRR17635531	UMB-HMP	PRJNA797778	AYAC10	I	26-30	low	4 to 6	-	-
MU01B.VM090	SRR22246252	UMB-HMP	PRJNA575586	CVD024	I	21-25	low	0 to 3	-	-
EM04_W1D7	SRR17635722	UMB-HMP	PRJNA797778	EM04	V	36-40	high	4 to 6	-	-
EM04_W3D7	SRR17635711	UMB-HMP	PRJNA797778	EM04	V	36-40	low	4 to 6	-	-
EM04_W5D6	SRR17635700	UMB-HMP	PRJNA797778	EM04	IV	36-40	low	0 to 3	-	-
EM04_W7D7	SRR17635657	UMB-HMP	PRJNA797778	EM04	V	36-40	low	4 to 6	-	-
EM04_W9D6	SRR17635646	UMB-HMP	PRJNA797778	EM04	IV	36-40	high	0 to 3	-	-
EM06_W1D7	SRR17635528	UMB-HMP	PRJNA797778	EM06	II	36-40	high	0 to 3	-	-
EM06_W3D7	SRR17635517	UMB-HMP	PRJNA797778	EM06	II	36-40	low	4 to 6	-	-
EM06_W5D6	SRR17635506	UMB-HMP	PRJNA797778	EM06	II	36-40	low	0 to 3	-	-
EM06_W7D7	SRR17635633	UMB-HMP	PRJNA797778	EM06	II	36-40	low	0 to 3	-	-
EM06_W9D6	SRR17635622	UMB-HMP	PRJNA797778	EM06	II	36-40	low	4 to 6	-	-
EM09_W2D3	SRR17635611	UMB-HMP	PRJNA797778	EM09	I	31-35	low	0 to 3	-	-
EM09_W4D4	SRR17635462	UMB-HMP	PRJNA797778	EM09	I	31-35	low	4 to 6	-	-
EM09_W6D7	SRR17635459	UMB-HMP	PRJNA797778	EM09	I	31-35	low	4 to 6	-	-
EM09_W8D5	SRR17635820	UMB-HMP	PRJNA797778	EM09	IV	31-35	high	0 to 3	-	-
EM09_W9D6	SRR17635819	UMB-HMP	PRJNA797778	EM09	I	31-35	low	4 to 6	-	-
EM10_W1D7	SRR17635817	UMB-HMP	PRJNA797778	EM10	III	31-35	high	4 to 6	-	-
EM10_W3D2	SRR17635816	UMB-HMP	PRJNA797778	EM10	III	31-35	high	4 to 6	-	-
EM10_W4D7	SRR17635815	UMB-HMP	PRJNA797778	EM10	III	31-35	low	0 to 3	-	-
EM10_W6D5	SRR17635814	UMB-HMP	PRJNA797778	EM10	III	31-35	low	0 to 3	-	-
EM10_W8D7	SRR17635813	UMB-HMP	PRJNA797778	EM10	III	31-35	low	0 to 3	-	-
EM11_W1D7	SRR17635812	UMB-HMP	PRJNA797778	EM11	I	26-30	high	0 to 3	-	-
EM11_W3D6	SRR17635811	UMB-HMP	PRJNA797778	EM11	I	26-30	low	0 to 3	-	-
EM11_W5D7	SRR17635810	UMB-HMP	PRJNA797778	EM11	I	26-30	low	0 to 3	-	-
EM11_W7D7	SRR17635809	UMB-HMP	PRJNA797778	EM11	I	26-30	low	0 to 3	-	-
EM11_W9D7	SRR17635808	UMB-HMP	PRJNA797778	EM11	I	26-30	low	0 to 3	-	-
ERR2238775	ERR2238775	Li et al.	PRJEB24147	ERR2238775	III	-	-	-	-	-
ERR2238777	ERR2238777	Li et al.	PRJEB24147	ERR2238777	V	-	-	-	-	-
ERR2244420	ERR2244420	Li et al.	PRJEB24147	ERR2244420	IV	-	-	-	-	-
ERR2244423	ERR2244423	Li et al.	PRJEB24147	ERR2244423	IV	-	-	-	-	-
ERR2244501	ERR2244501	Li et al.	PRJEB24147	ERR2244501	IV	-	-	-	-	-
ERR2244503	ERR2244503	Li et al.	PRJEB24147	ERR2244503	IV	-	-	-	-	-
ERR2244505	ERR2244505	Li et al.	PRJEB24147	ERR2244505	III	-	-	-	-	-
ERR2244507	ERR2244507	Li et al.	PRJEB24147	ERR2244507	III	-	-	-	-	-
ERR2244509	ERR2244509	Li et al.	PRJEB24147	ERR2244509	IV	-	-	-	-	-
ERR2244511	ERR2244511	Li et al.	PRJEB24147	ERR2244511	IV	-	-	-	-	-
ERR2244513	ERR2244513	Li et al.	PRJEB24147	ERR2244513	III	-	-	-	-	-
ERR2244515	ERR2244515	Li et al.	PRJEB24147	ERR2244515	III	-	-	-	-	-
ERR2244520	ERR2244520	Li et al.	PRJEB24147	ERR2244520	IV	-	-	-	-	-
ERR2244522	ERR2244522	Li et al.	PRJEB24147	ERR2244522	III	-	-	-	-	-
ERR2244526	ERR2244526	Li et al.	PRJEB24147	ERR2244526	III	-	-	-	-	-
ERR2244528	ERR2244528	Li et al.	PRJEB24147	ERR2244528	I	-	-	-	-	-
ERR2244530	ERR2244530	Li et al.	PRJEB24147	ERR2244530	I	-	-	-	-	-
ERR2244532	ERR2244532	Li et al.	PRJEB24147	ERR2244532	I	-	-	-	-	-
ERR2244534	ERR2244534	Li et al.	PRJEB24147	ERR2244534	III	-	-	-	-	-
ERR2244536	ERR2244536	Li et al.	PRJEB24147	ERR2244536	III	-	-	-	-	-
MU01B.S401_030106	SRR22246244	UMB-HMP	PRJNA575586	S401	III	-	-	0 to 3	-	-
MU01B.S401_022506	SRR22246245	UMB-HMP	PRJNA575586	S401	V	21-25	-	0 to 3	-	-
MU01B.S414_050806	SRR22246243	UMB-HMP	PRJNA575586	S414	IV	-	-	0 to 3	-	-
MU01B.S423_071706	SRR22246258	UMB-HMP	PRJNA575586	S423	IV	-	-	0 to 3	-	-
MU01B.S423_072106	SRR22246257	UMB-HMP	PRJNA575586	S423	IV	-	-	0 to 3	-	-
MU01B.S429_091606	SRR22246256	UMB-HMP	PRJNA575586	S429	V	-	-	0 to 3	-	-
MU01B.S445_020507	SRR22246255	UMB-HMP	PRJNA575586	S445	IV	-	-	0 to 3	-	-
MU01B.S445_020807	SRR22246254	UMB-HMP	PRJNA575586	S445	IV	-	-	0 to 3	-	-
UAB002_W10D4	SRR18964792	UMB-HMP	PRJNA208535	UAB002	I	41-45	high	0 to 3	-	-
UAB002_W10D5	SRR19067324	UMB-HMP	PRJNA208535	UAB002	IV	41-45	high	0 to 3	-	-
UAB002_W1D5	SRR18964791	UMB-HMP	PRJNA208535	UAB002	IV	41-45	high	0 to 3	-	-
UAB002_W8D3	SRR18964757	UMB-HMP	PRJNA208535	UAB002	IV	41-45	high	0 to 3	-	-
UAB002_W8D4	SRR18964756	UMB-HMP	PRJNA208535	UAB002	I	41-45	high	0 to 3	-	-
UAB002_W9D1	SRR18964755	UMB-HMP	PRJNA208535	UAB002	III	41-45	high	0 to 3	-	-
UAB002_W1D4	SRR17635806	UMB-HMP	PRJNA797778	UAB002	I	41-45	high	0 to 3	-	-
UAB002_W3D1	SRR17635805	UMB-HMP	PRJNA797778	UAB002	I	41-45	high	0 to 3	-	-
UAB002_W5D7	SRR17635804	UMB-HMP	PRJNA797778	UAB002	I	41-45	high	0 to 3	-	-
UAB002_W7D7	SRR17635803	UMB-HMP	PRJNA797778	UAB002	I	41-45	high	0 to 3	-	-
UAB002_W9D7	SRR18964753 SRR17635802	UMB-HMP	PRJNA797778	UAB002	I	41-45	high	0 to 3	-	-
UAB003_W1D4	SRR18964752	UMB-HMP	PRJNA208535	UAB003	I	21-25	high	4 to 6	-	-
UAB003_W1D7	SRR18964751	UMB-HMP	PRJNA208535	UAB003	IV	21-25	high	7 to 10	-	-
UAB003_W2D5	SRR18964750	UMB-HMP	PRJNA208535	UAB003	IV	21-25	low	4 to 6	-	-
UAB003_W6D3	SRR18964688	UMB-HMP	PRJNA208535	UAB003	IV	21-25	low	0 to 3	-	-
UAB003_W6D5	SRR18964677	UMB-HMP	PRJNA208535	UAB003	III	21-25	low	4 to 6	-	-
UAB003_W8D2	SRR18964797	UMB-HMP	PRJNA208535	UAB003	IV	21-25	low	4 to 6	-	-
UAB003_W8D7	SRR18964748	UMB-HMP	PRJNA208535	UAB003	III	21-25	low	4 to 6	-	-
UAB004_W3D7	SRR18964747	UMB-HMP	PRJNA208535	UAB004	III	21-25	high	0 to 3	-	-
UAB004_W4D2	SRR18964746	UMB-HMP	PRJNA208535	UAB004	III	21-25	low	0 to 3	-	-
UAB004_W4D5	SRR19067312	UMB-HMP	PRJNA208535	UAB004	III	21-25	low	0 to 3	-	-
UAB005_W10D4	SRR18964745	UMB-HMP	PRJNA208535	UAB005	III	15-20	high	7 to 10	-	-
UAB005_W1D2	SRR18964744	UMB-HMP	PRJNA208535	UAB005	III	15-20	low	0 to 3	-	-
UAB005_W1D7	SRR18964742	UMB-HMP	PRJNA208535	UAB005	I	15-20	high	7 to 10	-	-
UAB005_W2D4	SRR18964741	UMB-HMP	PRJNA208535	UAB005	IV	15-20	low	0 to 3	-	-
UAB005_W9D4	SRR18964740	UMB-HMP	PRJNA208535	UAB005	IV	15-20	low	0 to 3	-	-
UAB006_W5D1	SRR18964754	UMB-HMP	PRJNA208535	UAB006	IV	36-40	high	7 to 10	-	-
UAB006_W6D3	SRR18964738	UMB-HMP	PRJNA208535	UAB006	IV	36-40	high	7 to 10	-	-
UAB006_W2D2	SRR17635801	UMB-HMP	PRJNA797778	UAB006	III	36-40	low	0 to 3	-	-
UAB006_W3D2	SRR17635800	UMB-HMP	PRJNA797778	UAB006	III	36-40	low	0 to 3	-	-
UAB006_W5D4	SRR17635799	UMB-HMP	PRJNA797778	UAB006	IV	36-40	high	7 to 10	-	-
UAB006_W7D7	SRR17635798	UMB-HMP	PRJNA797778	UAB006	IV	36-40	low	7 to 10	-	-
UAB006_W9D7	SRR17635797	UMB-HMP	PRJNA797778	UAB006	IV	36-40	high	7 to 10	-	-
UAB007_W2D3	SRR18964737	UMB-HMP	PRJNA208535	UAB007	IV	15-20	low	0 to 3	-	-
UAB007_W3D1	SRR18964736	UMB-HMP	PRJNA208535	UAB007	I	15-20	high	0 to 3	-	-
UAB007_W3D7	SRR18964743	UMB-HMP	PRJNA208535	UAB007	III	15-20	low	0 to 3	-	-
UAB007_W1D7	SRR17635795	UMB-HMP	PRJNA797778	UAB007	III	15-20	high	0 to 3	-	-
UAB007_W4D7	SRR17635496	UMB-HMP	PRJNA797778	UAB007	III	15-20	high	0 to 3	-	-
UAB007_W6D3	SRR17635495	UMB-HMP	PRJNA797778	UAB007	III	15-20	low	0 to 3	-	-
UAB007_W7D7	SRR17635494	UMB-HMP	PRJNA797778	UAB007	V	15-20	high	0 to 3	-	-
UAB007_W9D7	SRR17635493	UMB-HMP	PRJNA797778	UAB007	V	15-20	low	0 to 3	-	-
UAB010_W10D3	SRR17635488	UMB-HMP	PRJNA797778	UAB010	I	41-45	low	0 to 3	-	-
UAB010_W10D7	SRR17635486	UMB-HMP	PRJNA797778	UAB010	I	41-45	low	0 to 3	-	-
UAB010_W2D5	SRR18964735	UMB-HMP	PRJNA208535	UAB010	IV	41-45	low	0 to 3	-	-
UAB010_W1D2	SRR17635492	UMB-HMP	PRJNA797778	UAB010	III	41-45	high	4 to 6	-	-
UAB010_W3D1	SRR17635491	UMB-HMP	PRJNA797778	UAB010	I	41-45	low	0 to 3	-	-
UAB010_W5D6	SRR17635490	UMB-HMP	PRJNA797778	UAB010	I	41-45	low	0 to 3	-	-
UAB010_W7D5	SRR17635489	UMB-HMP	PRJNA797778	UAB010	III	41-45	-	0 to 3	-	-
UAB011_W4D3	SRR18964734	UMB-HMP	PRJNA208535	UAB011	I	26-30	high	0 to 3	-	-
UAB011_W5D1	SRR18964733	UMB-HMP	PRJNA208535	UAB011	I	26-30	high	0 to 3	-	-
UAB011_W5D6	SRR18964822	UMB-HMP	PRJNA208535	UAB011	III	26-30	high	0 to 3	-	-
UAB011_W1D7	SRR17635485	UMB-HMP	PRJNA797778	UAB011	II	26-30	high	4 to 6	-	-
UAB011_W3D6	SRR17635484	UMB-HMP	PRJNA797778	UAB011	II	26-30	low	0 to 3	-	-
UAB011_W7D1	SRR17635483	UMB-HMP	PRJNA797778	UAB011	II	26-30	high	0 to 3	-	-
UAB011_W7D7	SRR17635482	UMB-HMP	PRJNA797778	UAB011	II	26-30	high	4 to 6	-	-
UAB011_W9D7	SRR17635481	UMB-HMP	PRJNA797778	UAB011	II	26-30	high	0 to 3	-	-
UAB013_W5D2	SRR18964858	UMB-HMP	PRJNA208535	UAB013	II	21-25	high	7 to 10	-	-
UAB013_W5D7	SRR19067301	UMB-HMP	PRJNA208535	UAB013	III	21-25	high	7 to 10	-	-
UAB013_W6D5	SRR18964857	UMB-HMP	PRJNA208535	UAB013	IV	21-25	high	7 to 10	-	-
UAB0135_W1D1	SRR18964691	UMB-HMP	PRJNA208535	UAB0135	IV	21-25	high	7 to 10	-	-
UAB0135_W1D3	SRR18964709	UMB-HMP	PRJNA208535	UAB0135	IV	21-25	high	7 to 10	-	-
UAB0135_W1D6	SRR18964708	UMB-HMP	PRJNA208535	UAB0135	IV	21-25	high	7 to 10	-	-
UAB0135_W2D2	SRR18964707	UMB-HMP	PRJNA208535	UAB0135	IV	21-25	high	7 to 10	-	-
UAB0135_W2D4	SRR18964706	UMB-HMP	PRJNA208535	UAB0135	III	21-25	high	7 to 10	-	-
UAB0135_W2D6	SRR18964705	UMB-HMP	PRJNA208535	UAB0135	IV	21-25	high	7 to 10	-	-
UAB014_W1D2	SRR19067290	UMB-HMP	PRJNA208535	UAB014	IV	26-30	low	0 to 3	-	-
UAB014_W2D6	SRR18964855 SRR18964856	UMB-HMP	PRJNA208535	UAB014	III	26-30	low	0 to 3	-	-
UAB015_W10D7	SRR17635475	UMB-HMP	PRJNA797778	UAB015	IV	21-25	high	7 to 10	-	-
UAB015_W5D5	SRR18964838	UMB-HMP	PRJNA208535	UAB015	IV	21-25	high	4 to 6	clinBV.symp	clinBV
UAB015_W1D5	SRR17635480	UMB-HMP	PRJNA797778	UAB015	IV	21-25	high	4 to 6	-	-
UAB015_W3D1	SRR17635479	UMB-HMP	PRJNA797778	UAB015	IV	21-25	high	4 to 6	-	-
UAB015_W5D7	SRR17635478	UMB-HMP	PRJNA797778	UAB015	IV	21-25	high	4 to 6	-	-
UAB015_W9D4	SRR17635477	UMB-HMP	PRJNA797778	UAB015	IV	21-25	high	7 to 10	-	-
UAB017_W1D5	SRR18964853	UMB-HMP	PRJNA208535	UAB017	IV	26-30	high	7 to 10	-	-
UAB017_W2D4	SRR18964852	UMB-HMP	PRJNA208535	UAB017	III	26-30	high	7 to 10	-	-
UAB017_W3D5	SRR18964851	UMB-HMP	PRJNA208535	UAB017	IV	26-30	high	7 to 10	-	-
UAB017_W5D1	SRR18964850	UMB-HMP	PRJNA208535	UAB017	IV	26-30	high	7 to 10	-	-
UAB017_W6D1	SRR18964848	UMB-HMP	PRJNA208535	UAB017	IV	26-30	high	7 to 10	-	-
UAB017_W8D4	SRR18964847	UMB-HMP	PRJNA208535	UAB017	IV	26-30	low	0 to 3	-	-
UAB021_W1D5	SRR17635474	UMB-HMP	PRJNA797778	UAB021	IV	41-45	high	7 to 10	-	-
UAB021_W3D7	SRR17635473	UMB-HMP	PRJNA797778	UAB021	IV	41-45	high	4 to 6	-	-
UAB021_W5D7	SRR17635472	UMB-HMP	PRJNA797778	UAB021	IV	41-45	high	7 to 10	-	-
UAB021_W8D3	SRR17635471	UMB-HMP	PRJNA797778	UAB021	IV	41-45	high	7 to 10	-	-
UAB022_W10D1	SRR17635466	UMB-HMP	PRJNA797778	UAB022	IV	26-30	high	7 to 10	-	-
UAB022_W1D2	SRR18964846	UMB-HMP	PRJNA208535	UAB022	IV	26-30	low	7 to 10	-	-
UAB022_W1D7	SRR19067257	UMB-HMP	PRJNA208535	UAB022	IV	26-30	high	7 to 10	-	-
UAB022_W2D5	SRR18964845	UMB-HMP	PRJNA208535	UAB022	IV	26-30	high	7 to 10	-	-
UAB022_W2D1	SRR17635470	UMB-HMP	PRJNA797778	UAB022	IV	26-30	high	7 to 10	-	-
UAB022_W4D1	SRR17635469	UMB-HMP	PRJNA797778	UAB022	IV	26-30	low	7 to 10	-	-
UAB022_W6D1	SRR17635468	UMB-HMP	PRJNA797778	UAB022	IV	26-30	high	4 to 6	-	-
UAB022_W8D1	SRR17635467	UMB-HMP	PRJNA797778	UAB022	IV	26-30	-	7 to 10	-	-
UAB023_W3D4	SRR18964844	UMB-HMP	PRJNA208535	UAB023	III	26-30	high	7 to 10	-	-
UAB023_W5D1	SRR18964827	UMB-HMP	PRJNA208535	UAB023	IV	26-30	high	4 to 6	clinBV.asymp	clinBV
UAB023_W6D3	SRR18964842	UMB-HMP	PRJNA208535	UAB023	I	26-30	high	7 to 10	-	-
UAB023_W7D3	SRR18964840	UMB-HMP	PRJNA208535	UAB023	I	26-30	high	7 to 10	-	-
UAB025_W1D2	SRR19067246	UMB-HMP	PRJNA208535	UAB025	IV	31-35	high	0 to 3	-	-
UAB025_W2D6	SRR18964839	UMB-HMP	PRJNA208535	UAB025	IV	31-35	low	0 to 3	-	-
UAB026_W3D1	SRR18964837	UMB-HMP	PRJNA208535	UAB026	V	21-25	low	0 to 3	-	-
UAB026_W4D1	SRR18964836	UMB-HMP	PRJNA208535	UAB026	IV	21-25	high	4 to 6	-	-
UAB026_W5D3	SRR18964835	UMB-HMP	PRJNA208535	UAB026	I	21-25	high	7 to 10	-	-
UAB026_W6D5	SRR18964834	UMB-HMP	PRJNA208535	UAB026	I	21-25	low	0 to 3	-	-
UAB028_W5D5	SRR17635600	UMB-HMP	PRJNA797778	UAB028	V	15-20	high	0 to 3	noBV	noBV
UAB028_W7D7	SRR17635599	UMB-HMP	PRJNA797778	UAB028	IV	15-20	high	0 to 3	-	-
UAB028_W9D7	SRR17635598	UMB-HMP	PRJNA797778	UAB028	I	15-20	low	4 to 6	-	-
UAB028_W1D7	SRR17635602	UMB-HMP	PRJNA797778	UAB028	I	15-20	low	0 to 3	-	-
UAB028_W3D7	SRR17635601	UMB-HMP	PRJNA797778	UAB028	IV	15-20	low	4 to 6	-	-
UAB030_W2D2	SRR18964833	UMB-HMP	PRJNA208535	UAB030	I	31-35	high	4 to 6	-	-
UAB030_W2D7	SRR18964832	UMB-HMP	PRJNA208535	UAB030	I	31-35	high	0 to 3	-	-
UAB030_W3D4	SRR18964831	UMB-HMP	PRJNA208535	UAB030	I	31-35	high	4 to 6	-	-
UAB030_W4D2	SRR18964830	UMB-HMP	PRJNA208535	UAB030	I	31-35	high	0 to 3	-	-
UAB031_W1D2	SRR19067239	UMB-HMP	PRJNA208535	UAB031	II	31-35	low	0 to 3	-	-
UAB031_W2D6	SRR18964829	UMB-HMP	PRJNA208535	UAB031	III	31-35	low	0 to 3	-	-
UAB035_W1D7	SRR18964790	UMB-HMP	PRJNA208535	UAB035	IV	36-40	high	7 to 10	-	-
UAB035_W2D7	SRR17635597	UMB-HMP	PRJNA797778	UAB035	IV	36-40	high	7 to 10	-	-
UAB035_W3D6	SRR17635596	UMB-HMP	PRJNA797778	UAB035	IV	36-40	-	4 to 6	-	-
UAB035_W5D7	SRR17635595	UMB-HMP	PRJNA797778	UAB035	IV	36-40	high	7 to 10	-	-
UAB035_W7D4	SRR17635594	UMB-HMP	PRJNA797778	UAB035	IV	36-40	-	4 to 6	-	-
UAB035_W9D7	SRR17635593	UMB-HMP	PRJNA797778	UAB035	IV	36-40	high	7 to 10	-	-
UAB038_W5D7	SRR17635789	UMB-HMP	PRJNA797778	UAB038	II	31-35	high	0 to 3	noBV	noBV
UAB038_W7D4	SRR17635788	UMB-HMP	PRJNA797778	UAB038	IV	31-35	high	0 to 3	-	-
UAB038_W9D7	SRR17635787	UMB-HMP	PRJNA797778	UAB038	IV	31-35	high	4 to 6	-	-
UAB038_W2D2	SRR17635791	UMB-HMP	PRJNA797778	UAB038	I	31-35	high	4 to 6	-	-
UAB038_W3D7	SRR17635790	UMB-HMP	PRJNA797778	UAB038	IV	31-35	high	4 to 6	-	-
UAB039_W1D7	SRR17635786	UMB-HMP	PRJNA797778	UAB039	IV	26-30	low	7 to 10	-	-
UAB039_W3D6	SRR17635785	UMB-HMP	PRJNA797778	UAB039	IV	26-30	high	4 to 6	-	-
UAB039_W5D7	SRR17635784	UMB-HMP	PRJNA797778	UAB039	IV	26-30	low	7 to 10	-	-
UAB039_W7D7	SRR17635783	UMB-HMP	PRJNA797778	UAB039	IV	26-30	low	7 to 10	-	-
UAB039_W9D7	SRR17635782	UMB-HMP	PRJNA797778	UAB039	IV	26-30	low	7 to 10	-	-
UAB040_W7D3	SRR18964826	UMB-HMP	PRJNA208535	UAB040	IV	21-25	low	0 to 3	-	-
UAB040_W8D4	SRR18964825	UMB-HMP	PRJNA208535	UAB040	IV	21-25	high	7 to 10	-	-
UAB040_W9D4	SRR18964699	UMB-HMP	PRJNA208535	UAB040	IV	21-25	high	0 to 3	-	-
UAB041_W3D1	SRR19067322	UMB-HMP	PRJNA208535	UAB041	IV	26-30	low	0 to 3	-	-
UAB041_W3D6	SRR18964785	UMB-HMP	PRJNA208535	UAB041	IV	26-30	high	4 to 6	-	-
UAB041_W6D4	SRR19067321	UMB-HMP	PRJNA208535	UAB041	I	26-30	low	0 to 3	-	-
UAB042_W1D2	SRR19067320	UMB-HMP	PRJNA208535	UAB042	I	26-30	high	4 to 6	-	-
UAB042_W1D3	SRR18964784	UMB-HMP	PRJNA208535	UAB042	IV	26-30	high	4 to 6	-	-
UAB042_W2D6	SRR18964783	UMB-HMP	PRJNA208535	UAB042	IV	26-30	low	0 to 3	-	-
UAB044_W3D6	SRR19067319	UMB-HMP	PRJNA208535	UAB044	IV	21-25	low	4 to 6	-	-
UAB044_W4D5	SRR19067318	UMB-HMP	PRJNA208535	UAB044	I	21-25	high	0 to 3	-	-
UAB044_W5D4	SRR19067317	UMB-HMP	PRJNA208535	UAB044	I	21-25	low	0 to 3	-	-
UAB044_W1D7	SRR17635780	UMB-HMP	PRJNA797778	UAB044	II	21-25	low	0 to 3	-	-
UAB044_W3D7	SRR17635779	UMB-HMP	PRJNA797778	UAB044	II	21-25	low	0 to 3	-	-
UAB044_W5D7	SRR17635778	UMB-HMP	PRJNA797778	UAB044	II	21-25	low	0 to 3	-	-
UAB044_W7D7	SRR17635777	UMB-HMP	PRJNA797778	UAB044	II	21-25	low	0 to 3	-	-
UAB044_W9D7	SRR17635776	UMB-HMP	PRJNA797778	UAB044	II	21-25	low	0 to 3	-	-
UAB046_W2D6	SRR18964781	UMB-HMP	PRJNA208535	UAB046	IV	21-25	low	0 to 3	-	-
UAB047_W1D5	SRR18964779	UMB-HMP	PRJNA208535	UAB047	IV	31-35	high	4 to 6	-	-
UAB047_W2D3	SRR19067316	UMB-HMP	PRJNA208535	UAB047	IV	31-35	high	4 to 6	-	-
UAB047_W2D7	SRR19067315	UMB-HMP	PRJNA208535	UAB047	IV	31-35	high	4 to 6	-	-
UAB047_W3D3	SRR18964778	UMB-HMP	PRJNA208535	UAB047	III	31-35	low	4 to 6	-	-
UAB047_W4D1	SRR19067314	UMB-HMP	PRJNA208535	UAB047	I	31-35	low	4 to 6	-	-
UAB048_W2D5	SRR19067313	UMB-HMP	PRJNA208535	UAB048	IV	26-30	low	0 to 3	-	-
UAB048_W5D2	SRR17635773	UMB-HMP	PRJNA797778	UAB048	IV	26-30	high	4 to 6	noBV	noBV
UAB048_W7D7	SRR17635772	UMB-HMP	PRJNA797778	UAB048	IV	26-30	high	4 to 6	-	-
UAB048_W9D7	SRR17635771	UMB-HMP	PRJNA797778	UAB048	IV	26-30	high	0 to 3	-	-
UAB048_W1D7	SRR17635775	UMB-HMP	PRJNA797778	UAB048	IV	26-30	high	4 to 6	-	-
UAB048_W3D7	SRR17635774	UMB-HMP	PRJNA797778	UAB048	IV	26-30	low	4 to 6	-	-
UAB049_W2D1	SRR18964777	UMB-HMP	PRJNA208535	UAB049	IV	41-45	low	0 to 3	-	-
UAB049_W2D7	SRR18964776	UMB-HMP	PRJNA208535	UAB049	III	41-45	low	0 to 3	-	-
UAB049_W3D5	SRR18964775	UMB-HMP	PRJNA208535	UAB049	III	41-45	low	0 to 3	-	-
UAB050_W6D1	SRR19067311	UMB-HMP	PRJNA208535	UAB050	IV	21-25	high	7 to 10	-	-
UAB050_W7D4	SRR19067310	UMB-HMP	PRJNA208535	UAB050	I	21-25	high	7 to 10	-	-
UAB051_W2D1	SRR19067309	UMB-HMP	PRJNA208535	UAB051	I	26-30	low	0 to 3	-	-
UAB051_W3D5	SRR18964690	UMB-HMP	PRJNA208535	UAB051	I	26-30	high	0 to 3	-	-
UAB052_W10D2	SRR17635765	UMB-HMP	PRJNA797778	UAB052	V	15-20	low	0 to 3	-	-
UAB052_W1D5	SRR17635769	UMB-HMP	PRJNA797778	UAB052	V	15-20	high	0 to 3	-	-
UAB052_W4D2	SRR17635768	UMB-HMP	PRJNA797778	UAB052	IV	15-20	high	0 to 3	-	-
UAB052_W5D7	SRR17635767	UMB-HMP	PRJNA797778	UAB052	II	15-20	low	0 to 3	-	-
UAB052_W8D3	SRR17635766	UMB-HMP	PRJNA797778	UAB052	V	15-20	high	0 to 3	-	-
UAB053_W10D6	SRR18964689	UMB-HMP	PRJNA208535	UAB053	I	21-25	low	7 to 10	-	-
UAB053_W1D2	SRR18964687	UMB-HMP	PRJNA208535	UAB053	IV	21-25	high	7 to 10	-	-
UAB053_W1D6	SRR18964686	UMB-HMP	PRJNA208535	UAB053	IV	21-25	low	7 to 10	-	-
UAB053_W3D5	SRR18964684	UMB-HMP	PRJNA208535	UAB053	IV	21-25	high	7 to 10	-	-
UAB053_W3D6	SRR18964683	UMB-HMP	PRJNA208535	UAB053	IV	21-25	high	7 to 10	-	-
UAB053_W3D7	SRR18964682	UMB-HMP	PRJNA208535	UAB053	IV	21-25	low	7 to 10	-	-
UAB053_W4D4	SRR18964681	UMB-HMP	PRJNA208535	UAB053	I	21-25	low	7 to 10	-	-
UAB053_W5D3	SRR18964680	UMB-HMP	PRJNA208535	UAB053	IV	21-25	low	7 to 10	-	-
UAB053_W7D6	SRR18964679	UMB-HMP	PRJNA208535	UAB053	III	21-25	low	0 to 3	-	-
UAB053_W9D2	SRR18964678	UMB-HMP	PRJNA208535	UAB053	IV	21-25	low	4 to 6	-	-
UAB055_W1D3	SRR18964676	UMB-HMP	PRJNA208535	UAB055	III	26-30	high	7 to 10	-	-
UAB055_W2D6	SRR18964675	UMB-HMP	PRJNA208535	UAB055	IV	26-30	high	7 to 10	-	-
UAB057_W1D1	SRR18964769	UMB-HMP	PRJNA208535	UAB057	III	21-25	high	4 to 6	clinBV.asymp	clinBV
UAB057_W2D1	SRR18964673	UMB-HMP	PRJNA208535	UAB057	IV	21-25	high	4 to 6	-	-
UAB060_W10D2	SRR17635696	UMB-HMP	PRJNA797778	UAB060	IV	15-20	high	7 to 10	-	-
UAB060_W2D7	SRR18964672	UMB-HMP	PRJNA208535	UAB060	III	15-20	high	7 to 10	-	-
UAB060_W3D5	SRR18964671	UMB-HMP	PRJNA208535	UAB060	IV	15-20	high	4 to 6	-	-
UAB060_W5D3	SRR18964670	UMB-HMP	PRJNA208535	UAB060	IV	15-20	high	4 to 6	-	-
UAB060_W1D6	SRR17635764	UMB-HMP	PRJNA797778	UAB060	IV	15-20	high	7 to 10	-	-
UAB060_W3D7	SRR17635763	UMB-HMP	PRJNA797778	UAB060	IV	15-20	high	7 to 10	-	-
UAB060_W5D7	SRR17635698	UMB-HMP	PRJNA797778	UAB060	IV	15-20	high	7 to 10	-	-
UAB060_W7D7	SRR17635697	UMB-HMP	PRJNA797778	UAB060	IV	15-20	high	7 to 10	-	-
UAB061_W1D7	SRR18964823	UMB-HMP	PRJNA208535	UAB061	III	15-20	high	4 to 6	-	-
UAB061_W2D3	SRR19067308	UMB-HMP	PRJNA208535	UAB061	IV	15-20	high	4 to 6	-	-
UAB061_W2D6	SRR18964820	UMB-HMP	PRJNA208535	UAB061	IV	15-20	high	4 to 6	-	-
UAB061_W3D1	SRR18964818	UMB-HMP	PRJNA208535	UAB061	IV	15-20	high	4 to 6	-	-
UAB061_W3D4	SRR19067307	UMB-HMP	PRJNA208535	UAB061	IV	15-20	high	7 to 10	-	-
UAB061_W3D6	SRR19067306	UMB-HMP	PRJNA208535	UAB061	IV	15-20	high	4 to 6	-	-
UAB061_W3D7	SRR18964817	UMB-HMP	PRJNA208535	UAB061	III	15-20	high	4 to 6	-	-
UAB062_W3D1	SRR18964816	UMB-HMP	PRJNA208535	UAB062	III	26-30	low	0 to 3	-	-
UAB062_W3D6	SRR19067305	UMB-HMP	PRJNA208535	UAB062	IV	26-30	high	7 to 10	-	-
UAB065_W10D3	SRR19067304	UMB-HMP	PRJNA208535	UAB065	I	21-25	high	0 to 3	-	-
UAB065_W2D4	SRR18964814	UMB-HMP	PRJNA208535	UAB065	I	21-25	low	0 to 3	-	-
UAB065_W2D5	SRR19067303	UMB-HMP	PRJNA208535	UAB065	III	21-25	low	0 to 3	-	-
UAB065_W3D3	SRR18964813	UMB-HMP	PRJNA208535	UAB065	IV	21-25	high	0 to 3	-	-
UAB065_W3D5	SRR18964812	UMB-HMP	PRJNA208535	UAB065	IV	21-25	low	0 to 3	-	-
UAB065_W3D7	SRR18964811	UMB-HMP	PRJNA208535	UAB065	IV	21-25	low	0 to 3	-	-
UAB065_W4D1	SRR19067302	UMB-HMP	PRJNA208535	UAB065	IV	21-25	low	0 to 3	-	-
UAB065_W4D2	SRR18964809 SRR18964810	UMB-HMP	PRJNA208535	UAB065	III	21-25	low	0 to 3	-	-
UAB065_W9D2	SRR19067300	UMB-HMP	PRJNA208535	UAB065	IV	21-25	high	4 to 6	-	-
UAB065_W9D5	SRR18964807	UMB-HMP	PRJNA208535	UAB065	IV	21-25	high	0 to 3	-	-
UAB069_W2D1	SRR19067299	UMB-HMP	PRJNA208535	UAB069	IV	36-40	high	4 to 6	-	-
UAB069_W3D5	SRR18964806	UMB-HMP	PRJNA208535	UAB069	III	36-40	high	7 to 10	-	-
UAB070_W5D3	SRR18964805	UMB-HMP	PRJNA208535	UAB070	IV	21-25	high	0 to 3	-	-
UAB070_W6D1	SRR19067298	UMB-HMP	PRJNA208535	UAB070	IV	21-25	high	0 to 3	-	-
UAB070_W6D6	SRR18964804	UMB-HMP	PRJNA208535	UAB070	IV	21-25	high	0 to 3	-	-
UAB071_W10D2	SRR17635690	UMB-HMP	PRJNA797778	UAB071	IV	21-25	high	7 to 10	-	-
UAB071_W2D5	SRR19067297	UMB-HMP	PRJNA208535	UAB071	IV	21-25	high	4 to 6	-	-
UAB071_W3D3	SRR18964803	UMB-HMP	PRJNA208535	UAB071	IV	21-25	high	7 to 10	-	-
UAB071_W4D1	SRR19067296	UMB-HMP	PRJNA208535	UAB071	IV	21-25	high	7 to 10	-	-
UAB071_W1D7	SRR17635694	UMB-HMP	PRJNA797778	UAB071	IV	21-25	high	7 to 10	-	-
UAB071_W3D7	SRR17635693	UMB-HMP	PRJNA797778	UAB071	IV	21-25	high	7 to 10	-	-
UAB071_W5D7	SRR17635692	UMB-HMP	PRJNA797778	UAB071	IV	21-25	high	7 to 10	-	-
UAB071_W7D7	SRR17635691	UMB-HMP	PRJNA797778	UAB071	IV	21-25	high	4 to 6	-	-
UAB073_W1D1	SRR18964732	UMB-HMP	PRJNA208535	UAB073	IV	15-20	low	0 to 3	noBV	noBV
UAB073_W2D5	SRR19067295	UMB-HMP	PRJNA208535	UAB073	IV	15-20	high	0 to 3	-	-
UAB077_W10D7	SRR18964802	UMB-HMP	PRJNA208535	UAB077	III	31-35	low	7 to 10	-	-
UAB077_W5D2	SRR18964801	UMB-HMP	PRJNA208535	UAB077	IV	31-35	low	7 to 10	-	-
UAB077_W6D4	SRR18964800	UMB-HMP	PRJNA208535	UAB077	IV	31-35	low	7 to 10	-	-
UAB077_W7D1	SRR18964799	UMB-HMP	PRJNA208535	UAB077	IV	31-35	high	7 to 10	-	-
UAB077_W9D2	SRR18964798	UMB-HMP	PRJNA208535	UAB077	IV	31-35	low	7 to 10	-	-
UAB077_W1D7	SRR17635689	UMB-HMP	PRJNA797778	UAB077	IV	31-35	low	7 to 10	-	-
UAB077_W3D1	SRR17635688	UMB-HMP	PRJNA797778	UAB077	IV	31-35	high	7 to 10	-	-
UAB077_W5D7	SRR17635687	UMB-HMP	PRJNA797778	UAB077	IV	31-35	high	7 to 10	-	-
UAB077_W8D2	SRR17635686	UMB-HMP	PRJNA797778	UAB077	IV	31-35	high	7 to 10	-	-
UAB077_W9D7	SRR18964796 SRR17635685	UMB-HMP	PRJNA797778	UAB077	IV	31-35	low	7 to 10	-	-
UAB079_W10D1	SRR17635679	UMB-HMP	PRJNA797778	UAB079	IV	41-45	high	7 to 10	-	-
UAB079_W2D2	SRR17635683	UMB-HMP	PRJNA797778	UAB079	IV	41-45	high	7 to 10	-	-
UAB079_W3D7	SRR17635682	UMB-HMP	PRJNA797778	UAB079	IV	41-45	high	7 to 10	-	-
UAB079_W6D7	SRR17635681	UMB-HMP	PRJNA797778	UAB079	IV	41-45	high	7 to 10	-	-
UAB079_W7D6	SRR17635680	UMB-HMP	PRJNA797778	UAB079	IV	41-45	high	7 to 10	-	-
UAB082_W10D2	SRR17635674	UMB-HMP	PRJNA797778	UAB082	IV	21-25	high	7 to 10	-	-
UAB082_W1D1	SRR18964721	UMB-HMP	PRJNA208535	UAB082	IV	21-25	high	7 to 10	clinBV.asymp	clinBV
UAB082_W1D5	SRR18964795	UMB-HMP	PRJNA208535	UAB082	IV	21-25	high	7 to 10	-	-
UAB082_W2D3	SRR18964794	UMB-HMP	PRJNA208535	UAB082	IV	21-25	high	7 to 10	-	-
UAB082_W2D5	SRR17635678	UMB-HMP	PRJNA797778	UAB082	IV	21-25	high	7 to 10	-	-
UAB082_W3D7	SRR17635677	UMB-HMP	PRJNA797778	UAB082	IV	21-25	low	7 to 10	-	-
UAB082_W5D7	SRR17635676	UMB-HMP	PRJNA797778	UAB082	IV	21-25	high	7 to 10	-	-
UAB082_W7D7	SRR17635675	UMB-HMP	PRJNA797778	UAB082	III	21-25	high	0 to 3	-	-
UAB086_W1D4	SRR19067294	UMB-HMP	PRJNA208535	UAB086	I	31-35	low	0 to 3	-	-
UAB086_W2D2	SRR19067293	UMB-HMP	PRJNA208535	UAB086	IV	31-35	low	0 to 3	-	-
UAB086_W2D7	SRR19067292	UMB-HMP	PRJNA208535	UAB086	IV	31-35	low	0 to 3	-	-
UAB086_W3D6	SRR19067291	UMB-HMP	PRJNA208535	UAB086	III	31-35	low	0 to 3	-	-
UAB086_W4D4	SRR19067289	UMB-HMP	PRJNA208535	UAB086	I	31-35	high	0 to 3	-	-
UAB087_W2D4	SRR19067288	UMB-HMP	PRJNA208535	UAB087	IV	31-35	high	0 to 3	-	-
UAB087_W3D1	SRR19067287	UMB-HMP	PRJNA208535	UAB087	III	31-35	low	0 to 3	-	-
UAB088_W10D1	SRR17635668	UMB-HMP	PRJNA797778	UAB088	IV	21-25	low	7 to 10	-	-
UAB088_W1D1	SRR19067286	UMB-HMP	PRJNA208535	UAB088	III	21-25	high	4 to 6	noBV	noBV
UAB088_W2D5	SRR18964772	UMB-HMP	PRJNA208535	UAB088	III	21-25	high	7 to 10	-	-
UAB088_W2D1	SRR17635672	UMB-HMP	PRJNA797778	UAB088	IV	21-25	-	4 to 6	-	-
UAB088_W4D1	SRR17635671	UMB-HMP	PRJNA797778	UAB088	III	21-25	low	0 to 3	-	-
UAB088_W6D1	SRR17635670	UMB-HMP	PRJNA797778	UAB088	III	21-25	high	7 to 10	-	-
UAB088_W7D6	SRR17635669	UMB-HMP	PRJNA797778	UAB088	III	21-25	high	4 to 6	-	-
UAB090_W1D2	SRR19067285	UMB-HMP	PRJNA208535	UAB090	I	26-30	low	0 to 3	-	-
UAB090_W2D5	SRR18964771	UMB-HMP	PRJNA208535	UAB090	IV	26-30	low	0 to 3	-	-
UAB091_W4D3	SRR19067284	UMB-HMP	PRJNA208535	UAB091	III	31-35	high	7 to 10	-	-
UAB091_W5D1	SRR19067283	UMB-HMP	PRJNA208535	UAB091	IV	31-35	high	7 to 10	-	-
UAB091_W6D2	SRR19067282	UMB-HMP	PRJNA208535	UAB091	V	31-35	high	7 to 10	-	-
UAB092_W6D7	SRR19067281	UMB-HMP	PRJNA208535	UAB092	II	31-35	low	0 to 3	-	-
UAB092_W7D5	SRR18964770	UMB-HMP	PRJNA208535	UAB092	II	31-35	low	0 to 3	-	-
UAB092_W8D3	SRR19067280	UMB-HMP	PRJNA208535	UAB092	II	31-35	high	0 to 3	-	-
UAB093_W1D7	SRR17635667	UMB-HMP	PRJNA797778	UAB093	I	31-35	low	0 to 3	-	-
UAB093_W4D2	SRR17635762	UMB-HMP	PRJNA797778	UAB093	I	31-35	low	0 to 3	-	-
UAB093_W5D7	SRR17635761	UMB-HMP	PRJNA797778	UAB093	I	31-35	low	0 to 3	-	-
UAB093_W7D7	SRR17635760	UMB-HMP	PRJNA797778	UAB093	I	31-35	low	0 to 3	-	-
UAB093_W9D6	SRR17635759	UMB-HMP	PRJNA797778	UAB093	I	31-35	low	0 to 3	-	-
UAB094_W1D1	SRR19067278	UMB-HMP	PRJNA208535	UAB094	II	26-30	low	0 to 3	noBV	noBV
UAB094_W1D7	SRR19067277	UMB-HMP	PRJNA208535	UAB094	IV	26-30	low	0 to 3	-	-
UAB094_W3D3	SRR19067276	UMB-HMP	PRJNA208535	UAB094	II	26-30	low	0 to 3	-	-
UAB094_W5D3	SRR19067275	UMB-HMP	PRJNA208535	UAB094	II	26-30	low	0 to 3	-	-
UAB094_W6D3	SRR19067274	UMB-HMP	PRJNA208535	UAB094	I	26-30	low	0 to 3	-	-
UAB096_W1D5	SRR17635757	UMB-HMP	PRJNA797778	UAB096	IV	36-40	high	4 to 6	-	-
UAB096_W3D3	SRR17635756	UMB-HMP	PRJNA797778	UAB096	IV	36-40	high	4 to 6	-	-
UAB096_W5D3	SRR17635755	UMB-HMP	PRJNA797778	UAB096	III	36-40	high	4 to 6	-	-
UAB096_W7D3	SRR17635754	UMB-HMP	PRJNA797778	UAB096	IV	36-40	low	4 to 6	-	-
UAB096_W9D7	SRR17635753	UMB-HMP	PRJNA797778	UAB096	IV	36-40	high	4 to 6	-	-
UAB101_W2D6	SRR18964768	UMB-HMP	PRJNA208535	UAB101	III	26-30	high	7 to 10	-	-
UAB101_W3D4	SRR19067273	UMB-HMP	PRJNA208535	UAB101	IV	26-30	high	7 to 10	-	-
UAB101_W4D2	SRR18964767	UMB-HMP	PRJNA208535	UAB101	IV	26-30	low	7 to 10	-	-
UAB102_W1D1	SRR18964766	UMB-HMP	PRJNA208535	UAB102	I	36-40	low	0 to 3	noBV	noBV
UAB102_W2D5	SRR19067272	UMB-HMP	PRJNA208535	UAB102	IV	36-40	low	0 to 3	-	-
UAB104_W1D2	SRR19067271	UMB-HMP	PRJNA208535	UAB104	III	41-45	low	0 to 3	-	-
UAB104_W2D6	SRR18964765	UMB-HMP	PRJNA208535	UAB104	I	41-45	low	0 to 3	-	-
UAB105_W1D2	SRR19067270	UMB-HMP	PRJNA208535	UAB105	I	21-25	high	7 to 10	-	-
UAB105_W1D7	SRR19067269	UMB-HMP	PRJNA208535	UAB105	I	21-25	high	7 to 10	-	-
UAB105_W2D6	SRR19067267	UMB-HMP	PRJNA208535	UAB105	IV	21-25	high	7 to 10	-	-
UAB105_W3D3	SRR19067266	UMB-HMP	PRJNA208535	UAB105	IV	21-25	high	7 to 10	-	-
UAB106_W1D7	SRR17635752	UMB-HMP	PRJNA797778	UAB106	V	26-30	low	0 to 3	-	-
UAB106_W3D7	SRR17635751	UMB-HMP	PRJNA797778	UAB106	V	26-30	low	0 to 3	-	-
UAB106_W5D4	SRR17635750	UMB-HMP	PRJNA797778	UAB106	V	26-30	high	0 to 3	-	-
UAB106_W7D7	SRR17635749	UMB-HMP	PRJNA797778	UAB106	V	26-30	low	0 to 3	-	-
UAB106_W9D7	SRR17635748	UMB-HMP	PRJNA797778	UAB106	V	26-30	low	0 to 3	-	-
UAB108_W1D1	SRR19067265	UMB-HMP	PRJNA208535	UAB108	III	26-30	high	7 to 10	clinBV.asymp	clinBV
UAB108_W1D4	SRR19067264	UMB-HMP	PRJNA208535	UAB108	IV	26-30	high	7 to 10	-	-
UAB108_W1D6	SRR19067263	UMB-HMP	PRJNA208535	UAB108	IV	26-30	high	7 to 10	-	-
UAB108_W2D4	SRR19067262	UMB-HMP	PRJNA208535	UAB108	III	26-30	high	7 to 10	-	-
UAB110_W10D4	SRR17635742	UMB-HMP	PRJNA797778	UAB110	IV	26-30	high	4 to 6	-	-
UAB110_W1D7	SRR17635746	UMB-HMP	PRJNA797778	UAB110	IV	26-30	high	4 to 6	-	-
UAB110_W3D7	SRR17635745	UMB-HMP	PRJNA797778	UAB110	IV	26-30	-	0 to 3	-	-
UAB110_W6D2	SRR17635744	UMB-HMP	PRJNA797778	UAB110	IV	26-30	high	4 to 6	-	-
UAB110_W7D7	SRR17635743	UMB-HMP	PRJNA797778	UAB110	IV	26-30	high	4 to 6	-	-
UAB113_W3D7	SRR19067261	UMB-HMP	PRJNA208535	UAB113	III	31-35	low	0 to 3	-	-
UAB113_W4D5	SRR19067260	UMB-HMP	PRJNA208535	UAB113	IV	31-35	low	0 to 3	-	-
UAB115_W3D3	SRR18964764	UMB-HMP	PRJNA208535	UAB115	IV	15-20	high	4 to 6	-	-
UAB115_W6D5	SRR19067258	UMB-HMP	PRJNA208535	UAB115	IV	15-20	low	0 to 3	-	-
UAB115_W8D3	SRR18964761	UMB-HMP	PRJNA208535	UAB115	IV	15-20	low	0 to 3	-	-
UAB115_W9D6	SRR18964760	UMB-HMP	PRJNA208535	UAB115	IV	15-20	high	4 to 6	-	-
UAB116_W1D1	SRR18964700	UMB-HMP	PRJNA208535	UAB116	IV	26-30	high	7 to 10	clinBV.asymp	clinBV
UAB116_W2D5	SRR18964698	UMB-HMP	PRJNA208535	UAB116	IV	26-30	high	7 to 10	-	-
UAB116_W1D7	SRR17635741	UMB-HMP	PRJNA797778	UAB116	IV	26-30	low	7 to 10	-	-
UAB116_W2D7	SRR17635740	UMB-HMP	PRJNA797778	UAB116	IV	26-30	high	7 to 10	-	-
UAB116_W4D6	SRR17635739	UMB-HMP	PRJNA797778	UAB116	IV	26-30	high	7 to 10	-	-
UAB116_W6D7	SRR17635738	UMB-HMP	PRJNA797778	UAB116	IV	26-30	high	7 to 10	-	-
UAB116_W9D6	SRR17635737	UMB-HMP	PRJNA797778	UAB116	IV	26-30	high	7 to 10	-	-
UAB117_W1D1	SRR19067256	UMB-HMP	PRJNA208535	UAB117	IV	36-40	low	0 to 3	noBV	noBV
UAB117_W2D5	SRR18964758	UMB-HMP	PRJNA208535	UAB117	IV	36-40	high	0 to 3	-	-
UAB117_W1D6	SRR17635735	UMB-HMP	PRJNA797778	UAB117	III	36-40	low	0 to 3	-	-
UAB117_W3D6	SRR17635734	UMB-HMP	PRJNA797778	UAB117	III	36-40	high	0 to 3	-	-
UAB117_W5D6	SRR17635733	UMB-HMP	PRJNA797778	UAB117	III	36-40	low	0 to 3	-	-
UAB117_W8D1	SRR17635732	UMB-HMP	PRJNA797778	UAB117	III	36-40	low	0 to 3	-	-
UAB117_W9D6	SRR17635731	UMB-HMP	PRJNA797778	UAB117	III	36-40	low	0 to 3	-	-
UAB119_W1D1	SRR18964697	UMB-HMP	PRJNA208535	UAB119	I	31-35	low	0 to 3	noBV	noBV
UAB119_W2D5	SRR19067254 SRR19067255	UMB-HMP	PRJNA208535	UAB119	III	31-35	low	0 to 3	-	-
UAB119_W1D7	SRR17635592	UMB-HMP	PRJNA797778	UAB119	I	31-35	low	0 to 3	-	-
UAB119_W3D7	SRR17635591	UMB-HMP	PRJNA797778	UAB119	I	31-35	low	0 to 3	-	-
UAB119_W5D7	SRR17635590	UMB-HMP	PRJNA797778	UAB119	I	31-35	low	0 to 3	-	-
UAB119_W7D7	SRR17635589	UMB-HMP	PRJNA797778	UAB119	I	31-35	low	0 to 3	-	-
UAB119_W9D7	SRR17635588	UMB-HMP	PRJNA797778	UAB119	I	31-35	low	0 to 3	-	-
UAB120_W2D5	SRR18964731	UMB-HMP	PRJNA208535	UAB120	IV	21-25	high	7 to 10	-	-
UAB121_W1D5	SRR19067252	UMB-HMP	PRJNA208535	UAB121	IV	21-25	high	7 to 10	-	-
UAB121_W2D3	SRR18964730	UMB-HMP	PRJNA208535	UAB121	IV	21-25	high	7 to 10	-	-
UAB121_W3D1	SRR19067251	UMB-HMP	PRJNA208535	UAB121	IV	21-25	high	7 to 10	-	-
UAB122_W1D7	SRR17635586	UMB-HMP	PRJNA797778	UAB122	I	31-35	low	0 to 3	-	-
UAB122_W3D4	SRR17635585	UMB-HMP	PRJNA797778	UAB122	IV	31-35	low	0 to 3	-	-
UAB122_W4D7	SRR17635584	UMB-HMP	PRJNA797778	UAB122	III	31-35	high	0 to 3	-	-
UAB122_W6D5	SRR17635583	UMB-HMP	PRJNA797778	UAB122	I	31-35	high	0 to 3	-	-
UAB122_W9D6	SRR17635582	UMB-HMP	PRJNA797778	UAB122	III	31-35	high	0 to 3	-	-
UAB123_W7D3	SRR19067250	UMB-HMP	PRJNA208535	UAB123	IV	31-35	high	7 to 10	-	-
UAB123_W8D1	SRR19067249	UMB-HMP	PRJNA208535	UAB123	IV	31-35	high	7 to 10	-	-
UAB123_W8D6	SRR19067248	UMB-HMP	PRJNA208535	UAB123	IV	31-35	high	7 to 10	-	-
UAB124_W2D2	SRR18964729	UMB-HMP	PRJNA208535	UAB124	IV	21-25	low	0 to 3	-	-
UAB124_W3D1	SRR18964728	UMB-HMP	PRJNA208535	UAB124	IV	21-25	low	0 to 3	-	-
UAB124_W3D3	SRR18964727	UMB-HMP	PRJNA208535	UAB124	IV	21-25	low	0 to 3	-	-
UAB124_W4D1	SRR19067247	UMB-HMP	PRJNA208535	UAB124	IV	21-25	low	0 to 3	-	-
UAB126_W1D1	SRR18964696	UMB-HMP	PRJNA208535	UAB126	I	21-25	low	0 to 3	noBV	noBV
UAB126_W2D5	SRR19067245	UMB-HMP	PRJNA208535	UAB126	V	21-25	high	0 to 3	-	-
UAB127_W4D3	SRR18964726	UMB-HMP	PRJNA208535	UAB127	IV	26-30	high	4 to 6	-	-
UAB127_W5D2	SRR18964725	UMB-HMP	PRJNA208535	UAB127	III	26-30	high	4 to 6	-	-
UAB127_W5D6	SRR18964724	UMB-HMP	PRJNA208535	UAB127	I	26-30	low	0 to 3	-	-
UAB127_W6D5	SRR18964723	UMB-HMP	PRJNA208535	UAB127	IV	26-30	high	0 to 3	-	-
UAB128_W1D4	SRR18964722	UMB-HMP	PRJNA208535	UAB128	IV	21-25	high	4 to 6	-	-
UAB128_W2D4	SRR18964720	UMB-HMP	PRJNA208535	UAB128	I	21-25	low	0 to 3	-	-
UAB128_W3D2	SRR18964719	UMB-HMP	PRJNA208535	UAB128	I	21-25	low	0 to 3	-	-
UAB128_W5D1	SRR18964718	UMB-HMP	PRJNA208535	UAB128	III	21-25	high	0 to 3	-	-
UAB128_W6D4	SRR18964695	UMB-HMP	PRJNA208535	UAB128	IV	21-25	high	4 to 6	clinBV.symp	clinBV
UAB128_W7D1	SRR18964717	UMB-HMP	PRJNA208535	UAB128	IV	21-25	low	0 to 3	-	-
UAB129_W10D2	SRR17635577	UMB-HMP	PRJNA797778	UAB129	III	41-45	high	4 to 6	-	-
UAB129_W1D1	SRR18964694	UMB-HMP	PRJNA208535	UAB129	I	41-45	high	0 to 3	noBV	noBV
UAB129_W2D5	SRR19067244	UMB-HMP	PRJNA208535	UAB129	III	41-45	high	0 to 3	-	-
UAB129_W1D7	SRR17635581	UMB-HMP	PRJNA797778	UAB129	IV	41-45	high	0 to 3	-	-
UAB129_W3D3	SRR17635580	UMB-HMP	PRJNA797778	UAB129	III	41-45	high	4 to 6	-	-
UAB129_W5D7	SRR17635579	UMB-HMP	PRJNA797778	UAB129	IV	41-45	high	0 to 3	-	-
UAB129_W7D7	SRR17635578	UMB-HMP	PRJNA797778	UAB129	IV	41-45	high	4 to 6	-	-
UAB130_W2D5	SRR18964715	UMB-HMP	PRJNA208535	UAB130	III	26-30	high	7 to 10	-	-
UAB130_W3D2	SRR18964714	UMB-HMP	PRJNA208535	UAB130	III	26-30	high	7 to 10	-	-
UAB130_W3D7	SRR18964713	UMB-HMP	PRJNA208535	UAB130	IV	26-30	high	7 to 10	-	-
UAB130_W4D5	SRR18964712	UMB-HMP	PRJNA208535	UAB130	IV	26-30	high	7 to 10	-	-
UAB131_W3D1	SRR19067243	UMB-HMP	PRJNA208535	UAB131	IV	36-40	high	7 to 10	-	-
UAB131_W3D7	SRR19067242	UMB-HMP	PRJNA208535	UAB131	I	36-40	high	7 to 10	-	-
UAB131_W4D5	SRR19067241	UMB-HMP	PRJNA208535	UAB131	III	36-40	high	4 to 6	-	-
UAB133_W1D1	SRR18964693	UMB-HMP	PRJNA208535	UAB133	IV	15-20	low	0 to 3	noBV	noBV
UAB133_W2D5	SRR19067240	UMB-HMP	PRJNA208535	UAB133	IV	15-20	low	0 to 3	-	-
UAB134_W1D1	SRR18964692	UMB-HMP	PRJNA208535	UAB134	I	36-40	low	0 to 3	noBV	noBV
UAB134_W2D5	SRR18964711	UMB-HMP	PRJNA208535	UAB134	IV	36-40	low	0 to 3	-	-
UAB135_W3D7	SRR18964704	UMB-HMP	PRJNA208535	UAB135	IV	21-25	high	7 to 10	-	-
UAB135_W4D7	SRR18964703	UMB-HMP	PRJNA208535	UAB135	IV	21-25	high	7 to 10	-	-
UAB135_W5D6	SRR18964702	UMB-HMP	PRJNA208535	UAB135	IV	21-25	high	7 to 10	-	-
UAB135_W7D1	SRR18964701	UMB-HMP	PRJNA208535	UAB135	III	21-25	high	0 to 3	-	-
MU01B.EM02W9D2	SRR18841137	UMB-HMP	PRJNA575586	VM002	IV	21-25	low	0 to 3	-	-
MU01B.EM04W10D3	SRR18841141	UMB-HMP	PRJNA575586	VM004	V	26-30	high	0 to 3	-	-
MU01B.EM06W5D5	SRR18841140	UMB-HMP	PRJNA575586	VM006	II	26-30	low	0 to 3	-	-
MU01B.EMO9W7D4	SRR18841146	UMB-HMP	PRJNA575586	VM009	I	31-35	low	0 to 3	-	-
MU01B.EMO9W8D3	SRR22246250	UMB-HMP	PRJNA575586	VM009	IV	31-35	high	7 to 10	-	-
MU01B.EMO9W8D7	SRR22246249	UMB-HMP	PRJNA575586	VM009	IV	31-35	low	7 to 10	-	-
MU01B.EMO9W9D3	SRR22246248	UMB-HMP	PRJNA575586	VM009	I	31-35	low	4 to 6	-	-
MU01B.EM10W6D7	SRR18841144	UMB-HMP	PRJNA575586	VM010	III	21-25	low	0 to 3	-	-
MU01B.EM12W4D3	SRR18841142	UMB-HMP	PRJNA575586	VM012	V	21-25	high	7 to 10	-	-
MU01B.EM013_W1D6	SRR22246259	UMB-HMP	PRJNA575586	VM013	IV	21-25	high	0 to 3	-	-
MU01B.EM14W10D3	SRR18841145	UMB-HMP	PRJNA575586	VM014	I	26-30	low	0 to 3	-	-
MU01B.EM15W2D5	SRR22246247	UMB-HMP	PRJNA575586	VM015	I	21-25	low	0 to 3	-	-
MU01B.EM15W3D5	SRR22246246	UMB-HMP	PRJNA575586	VM015	I	21-25	low	0 to 3	-	-
MU01B.VM033	SRR22246253	UMB-HMP	PRJNA575586	VM033	IV	36-40	high	7 to 10	-	-
MU01B.AYAC03W2D1	SRR18841138	UMB-HMP	PRJNA575586	VM039	IV	31-35	low	0 to 3	-	-
MU01B.AYAC05W3D7	SRR18841143	UMB-HMP	PRJNA575586	VM041	III	21-25	high	7 to 10	-	-
MU01B.AYAC05W6D2	SRR22246260	UMB-HMP	PRJNA575586	VM041	I	21-25	high	7 to 10	-	-
MU01B.AYAC06W6D6	SRR18841139	UMB-HMP	PRJNA575586	VM042	II	15-20	high	0 to 3	-	-
MG862	Refer to 1	VIRGO	Refer to 1	11364	IV	31-35	-	0 to 3	-	-
MG863	Refer to 1	VIRGO	Refer to 1	11364	III	31-35	-	0 to 3	-	-
MG864	Refer to 1	VIRGO	Refer to 1	11213	I	15-20	-	0 to 3	-	-
MG865	Refer to 1	VIRGO	Refer to 1	11213	I	15-20	-	0 to 3	-	-
MG866	Refer to 1	VIRGO	Refer to 1	11213	I	15-20	-	0 to 3	-	-
MG867	Refer to 1	VIRGO	Refer to 1	11179	III	26-30	-	0 to 3	-	-
MG868	Refer to 1	VIRGO	Refer to 1	11219	IV	21-25	-	0 to 3	-	-
MG869	Refer to 1	VIRGO	Refer to 1	11219	III	21-25	-	0 to 3	-	-
MG870	Refer to 1	VIRGO	Refer to 1	11219	III	21-25	-	0 to 3	-	-
MG871	Refer to 1	VIRGO	Refer to 1	11239	III	21-25	-	0 to 3	-	-
MG872	Refer to 1	VIRGO	Refer to 1	11219	III	21-25	-	0 to 3	-	-
MG873	Refer to 1	VIRGO	Refer to 1	11293	IV	15-20	-	0 to 3	-	-
MG874	Refer to 1	VIRGO	Refer to 1	11293	III	15-20	-	0 to 3	-	-
MG875	Refer to 1	VIRGO	Refer to 1	11293	III	15-20	-	0 to 3	-	-
MG876	Refer to 1	VIRGO	Refer to 1	11334	IV	21-25	-	0 to 3	-	-
MG877	Refer to 1	VIRGO	Refer to 1	11334	IV	21-25	-	0 to 3	-	-
MG878	Refer to 1	VIRGO	Refer to 1	11325	III	26-30	-	0 to 3	-	-
MG879	Refer to 1	VIRGO	Refer to 1	11325	IV	26-30	-	0 to 3	-	-
MG880	Refer to 1	VIRGO	Refer to 1	11325	IV	26-30	-	0 to 3	-	-
MG881	Refer to 1	VIRGO	Refer to 1	11364	V	31-35	-	0 to 3	-	-
MG882	Refer to 1	VIRGO	Refer to 1	11289	III	15-20	-	0 to 3	-	-
MG883	Refer to 1	VIRGO	Refer to 1	11289	III	15-20	-	0 to 3	-	-
MG884	Refer to 1	VIRGO	Refer to 1	11321	III	26-30	-	0 to 3	-	-
MG885	Refer to 1	VIRGO	Refer to 1	11321	III	26-30	-	0 to 3	-	-
MG886	Refer to 1	VIRGO	Refer to 1	11498	I	31-35	-	0 to 3	-	-
MG887	Refer to 1	VIRGO	Refer to 1	11519	V	26-30	-	0 to 3	-	-
MG888	Refer to 1	VIRGO	Refer to 1	11519	III	26-30	-	0 to 3	-	-
MG889	Refer to 1	VIRGO	Refer to 1	11519	V	26-30	-	0 to 3	-	-
MG890	Refer to 1	VIRGO	Refer to 1	12408	IV	26-30	-	0 to 3	-	-
MG891	Refer to 1	VIRGO	Refer to 1	12408	III	26-30	-	0 to 3	-	-
MG892	Refer to 1	VIRGO	Refer to 1	13779	IV	26-30	-	0 to 3	-	-
MG893	Refer to 1	VIRGO	Refer to 1	13779	IV	26-30	-	0 to 3	-	-
MG894	Refer to 1	VIRGO	Refer to 1	14353	IV	36-40	-	0 to 3	-	-
MG895	Refer to 1	VIRGO	Refer to 1	14195	I	26-30	-	0 to 3	-	-
MG896	Refer to 1	VIRGO	Refer to 1	14195	I	26-30	-	0 to 3	-	-
MG897	Refer to 1	VIRGO	Refer to 1	14195	I	26-30	-	0 to 3	-	-
MG898	Refer to 1	VIRGO	Refer to 1	11519	III	26-30	-	0 to 3	-	-
MG899	Refer to 1	VIRGO	Refer to 1	11498	I	31-35	-	0 to 3	-	-
MG900	Refer to 1	VIRGO	Refer to 1	11498	I	31-35	-	0 to 3	-	-
MG901	Refer to 1	VIRGO	Refer to 1	14858	IV	21-25	-	0 to 3	-	-
MG902	Refer to 1	VIRGO	Refer to 1	14858	IV	21-25	-	0 to 3	-	-
MG903	Refer to 1	VIRGO	Refer to 1	15025	III	26-30	-	0 to 3	-	-
MG904	Refer to 1	VIRGO	Refer to 1	15025	III	26-30	-	0 to 3	-	-
MG905	Refer to 1	VIRGO	Refer to 1	16968	III	26-30	-	0 to 3	-	-
MG906	Refer to 1	VIRGO	Refer to 1	17439	IV	21-25	-	0 to 3	-	-
MG907	Refer to 1	VIRGO	Refer to 1	17311	V	26-30	-	0 to 3	-	-
MG908	Refer to 1	VIRGO	Refer to 1	16983	I	21-25	-	0 to 3	-	-
MG909	Refer to 1	VIRGO	Refer to 1	17474	IV	21-25	-	0 to 3	-	-
MG910	Refer to 1	VIRGO	Refer to 1	16968	IV	26-30	-	0 to 3	-	-
MG911	Refer to 1	VIRGO	Refer to 1	17808	III	15-20	-	0 to 3	-	-
MG912	Refer to 1	VIRGO	Refer to 1	16983	I	21-25	-	0 to 3	-	-
MG913	Refer to 1	VIRGO	Refer to 1	17788	IV	21-25	-	0 to 3	-	-
MG914	Refer to 1	VIRGO	Refer to 1	17439	III	21-25	-	0 to 3	-	-
MG915	Refer to 1	VIRGO	Refer to 1	16968	IV	26-30	-	0 to 3	-	-
MG916	Refer to 1	VIRGO	Refer to 1	13779	I	26-30	-	0 to 3	-	-
MG917	Refer to 1	VIRGO	Refer to 1	17474	I	21-25	-	0 to 3	-	-
MG918	Refer to 1	VIRGO	Refer to 1	17424	III	15-20	-	0 to 3	-	-
MG919	Refer to 1	VIRGO	Refer to 1	17788	IV	21-25	-	0 to 3	-	-
MG920	Refer to 1	VIRGO	Refer to 1	17987	IV	21-25	-	0 to 3	-	-
MG921	Refer to 1	VIRGO	Refer to 1	13858	I	26-30	-	0 to 3	-	-
MG922	Refer to 1	VIRGO	Refer to 1	17311	IV	26-30	-	0 to 3	-	-
MG923	Refer to 1	VIRGO	Refer to 1	17987	IV	21-25	-	0 to 3	-	-
MG924	Refer to 1	VIRGO	Refer to 1	17957	IV	26-30	-	0 to 3	-	-
MG925	Refer to 1	VIRGO	Refer to 1	17951	III	21-25	-	0 to 3	-	-
MG926	Refer to 1	VIRGO	Refer to 1	17987	III	21-25	-	0 to 3	-	-
MG927	Refer to 1	VIRGO	Refer to 1	11364	V	31-35	-	0 to 3	-	-
MG928	Refer to 1	VIRGO	Refer to 1	17424	III	15-20	-	0 to 3	-	-
MG929	Refer to 1	VIRGO	Refer to 1	17957	IV	26-30	-	0 to 3	-	-
MG930	Refer to 1	VIRGO	Refer to 1	17424	III	15-20	-	0 to 3	-	-
MG931	Refer to 1	VIRGO	Refer to 1	18350	V	15-20	-	0 to 3	-	-
MG932	Refer to 1	VIRGO	Refer to 1	17788	IV	21-25	-	0 to 3	-	-
MG933	Refer to 1	VIRGO	Refer to 1	18438	V	15-20	-	0 to 3	-	-
MG934	Refer to 1	VIRGO	Refer to 1	17951	IV	21-25	-	0 to 3	-	-
MG935	Refer to 1	VIRGO	Refer to 1	18240	IV	15-20	-	0 to 3	-	-
MG936	Refer to 1	VIRGO	Refer to 1	18453	V	26-30	-	0 to 3	-	-
MG937	Refer to 1	VIRGO	Refer to 1	18350	III	15-20	-	0 to 3	-	-
MG938	Refer to 1	VIRGO	Refer to 1	18779	IV	21-25	-	0 to 3	-	-
MG939	Refer to 1	VIRGO	Refer to 1	18856	IV	26-30	-	0 to 3	-	-
MG940	Refer to 1	VIRGO	Refer to 1	18963	III	15-20	-	0 to 3	-	-
MG941	Refer to 1	VIRGO	Refer to 1	18453	III	26-30	-	0 to 3	-	-
MG942	Refer to 1	VIRGO	Refer to 1	18779	III	21-25	-	0 to 3	-	-
MG943	Refer to 1	VIRGO	Refer to 1	18779	IV	21-25	-	0 to 3	-	-
MG944	Refer to 1	VIRGO	Refer to 1	18856	IV	26-30	-	0 to 3	-	-
MG945	Refer to 1	VIRGO	Refer to 1	18877	III	21-25	-	0 to 3	-	-
MG946	Refer to 1	VIRGO	Refer to 1	19435	I	26-30	-	0 to 3	-	-
MG947	Refer to 1	VIRGO	Refer to 1	18453	I	26-30	-	0 to 3	-	-
MG948	Refer to 1	VIRGO	Refer to 1	18963	III	15-20	-	0 to 3	-	-
MG949	Refer to 1	VIRGO	Refer to 1	19435	I	26-30	-	0 to 3	-	-
MG950	Refer to 1	VIRGO	Refer to 1	19268	III	36-40	-	0 to 3	-	-
MG951	Refer to 1	VIRGO	Refer to 1	19281	III	31-35	-	0 to 3	-	-
MG952	Refer to 1	VIRGO	Refer to 1	19281	III	31-35	-	0 to 3	-	-
MG953	Refer to 1	VIRGO	Refer to 1	18963	III	15-20	-	0 to 3	-	-
MG954	Refer to 1	VIRGO	Refer to 1	19268	IV	36-40	-	0 to 3	-	-
MG955	Refer to 1	VIRGO	Refer to 1	19281	III	31-35	-	0 to 3	-	-
MG956	Refer to 1	VIRGO	Refer to 1	19271	III	21-25	-	0 to 3	-	-
MG957	Refer to 1	VIRGO	Refer to 1	19281	III	31-35	-	0 to 3	-	-
MG958	Refer to 1	VIRGO	Refer to 1	19885	IV	21-25	-	0 to 3	-	-
MG959	Refer to 1	VIRGO	Refer to 1	19653	III	41-45	-	0 to 3	-	-
MG960	Refer to 1	VIRGO	Refer to 1	19281	III	31-35	-	0 to 3	-	-
MG961	Refer to 1	VIRGO	Refer to 1	19281	III	31-35	-	0 to 3	-	-
MG962	Refer to 1	VIRGO	Refer to 1	19281	V	31-35	-	0 to 3	-	-
MG963	Refer to 1	VIRGO	Refer to 1	20769	V	31-35	-	0 to 3	-	-
MG964	Refer to 1	VIRGO	Refer to 1	20769	V	31-35	-	0 to 3	-	-
MG965	Refer to 1	VIRGO	Refer to 1	20769	V	31-35	-	0 to 3	-	-
MG966	Refer to 1	VIRGO	Refer to 1	21115	IV	15-20	-	0 to 3	-	-
MG967	Refer to 1	VIRGO	Refer to 1	21202	III	15-20	-	0 to 3	-	-
MG968	Refer to 1	VIRGO	Refer to 1	21115	IV	15-20	-	0 to 3	-	-
MG969	Refer to 1	VIRGO	Refer to 1	20769	III	31-35	-	0 to 3	-	-
MG970	Refer to 1	VIRGO	Refer to 1	21202	III	15-20	-	0 to 3	-	-
MG971	Refer to 1	VIRGO	Refer to 1	21202	III	15-20	-	0 to 3	-	-
MG972	Refer to 1	VIRGO	Refer to 1	21115	III	15-20	-	0 to 3	-	-
MG973	Refer to 1	VIRGO	Refer to 1	21202	III	15-20	-	0 to 3	-	-
MG974	Refer to 1	VIRGO	Refer to 1	21202	III	15-20	-	0 to 3	-	-
MG975	Refer to 1	VIRGO	Refer to 1	21405	IV	26-30	-	0 to 3	-	-
MG976	Refer to 1	VIRGO	Refer to 1	21202	III	15-20	-	0 to 3	-	-
MG977	Refer to 1	VIRGO	Refer to 1	21405	IV	26-30	-	0 to 3	-	-
MG978	Refer to 1	VIRGO	Refer to 1	21202	III	15-20	-	0 to 3	-	-
MG979	Refer to 1	VIRGO	Refer to 1	21202	III	15-20	-	0 to 3	-	-
MG980	Refer to 1	VIRGO	Refer to 1	21405	IV	26-30	-	0 to 3	-	-
MG981	Refer to 1	VIRGO	Refer to 1	21597	IV	31-35	-	0 to 3	-	-
MG982	Refer to 1	VIRGO	Refer to 1	21597	IV	31-35	-	0 to 3	-	-
MG983	Refer to 1	VIRGO	Refer to 1	21597	V	31-35	-	0 to 3	-	-
MG984	Refer to 1	VIRGO	Refer to 1	22145	IV	15-20	-	0 to 3	-	-
MG985	Refer to 1	VIRGO	Refer to 1	22151	V	31-35	-	0 to 3	-	-
MG986	Refer to 1	VIRGO	Refer to 1	22317	IV	21-25	-	0 to 3	-	-
MG987	Refer to 1	VIRGO	Refer to 1	21597	V	31-35	-	0 to 3	-	-
MG988	Refer to 1	VIRGO	Refer to 1	22151	I	31-35	-	0 to 3	-	-
MG989	Refer to 1	VIRGO	Refer to 1	18856	III	26-30	-	0 to 3	-	-
MG990	Refer to 1	VIRGO	Refer to 1	21597	V	31-35	-	0 to 3	-	-
MG991	Refer to 1	VIRGO	Refer to 1	22317	III	21-25	-	0 to 3	-	-
MG992	Refer to 1	VIRGO	Refer to 1	21597	V	31-35	-	0 to 3	-	-
MG993	Refer to 1	VIRGO	Refer to 1	22145	III	15-20	-	0 to 3	-	-
MG994	Refer to 1	VIRGO	Refer to 1	22393	IV	31-35	-	0 to 3	-	-
MG995	Refer to 1	VIRGO	Refer to 1	22151	V	31-35	-	0 to 3	-	-
MG996	Refer to 1	VIRGO	Refer to 1	21597	V	31-35	-	0 to 3	-	-
MG997	Refer to 1	VIRGO	Refer to 1	22317	IV	21-25	-	0 to 3	-	-
MG998	Refer to 1	VIRGO	Refer to 1	22393	IV	31-35	-	0 to 3	-	-
MG999	Refer to 1	VIRGO	Refer to 1	18963	V	15-20	-	0 to 3	-	-
MG1000	Refer to 1	VIRGO	Refer to 1	21597	V	31-35	-	0 to 3	-	-
MG1001	Refer to 1	VIRGO	Refer to 1	22145	III	15-20	-	0 to 3	-	-
MG1002	Refer to 1	VIRGO	Refer to 1	22393	IV	31-35	-	0 to 3	-	-
MG1003	Refer to 1	VIRGO	Refer to 1	22145	III	15-20	-	0 to 3	-	-
MG1004	Refer to 1	VIRGO	Refer to 1	21202	III	15-20	-	0 to 3	-	-
MG1005	Refer to 1	VIRGO	Refer to 1	21202	III	15-20	-	0 to 3	-	-
MG1006	Refer to 1	VIRGO	Refer to 1	21405	III	26-30	-	0 to 3	-	-
MG1007	Refer to 1	VIRGO	Refer to 1	102	III	-	-	0 to 3	-	-
MG1107	Refer to 1	VIRGO	Refer to 1	122	V	-	-	0 to 3	-	-
MG1108	Refer to 1	VIRGO	Refer to 1	125	IV	-	-	0 to 3	-	-
MG1109	Refer to 1	VIRGO	Refer to 1	115	III	-	-	0 to 3	-	-
MG1110	Refer to 1	VIRGO	Refer to 1	109	III	-	-	0 to 3	-	-
MG1111	Refer to 1	VIRGO	Refer to 1	114	I	-	-	0 to 3	-	-
MG1112	Refer to 1	VIRGO	Refer to 1	110	I	-	-	0 to 3	-	-
MG1113	Refer to 1	VIRGO	Refer to 1	108	IV	-	-	0 to 3	-	-
MG1114	Refer to 1	VIRGO	Refer to 1	102	V	-	-	0 to 3	-	-
MG1115	Refer to 1	VIRGO	Refer to 1	103	I	-	-	0 to 3	-	-
MG1116	Refer to 1	VIRGO	Refer to 1	112	II	-	-	0 to 3	-	-
MG1117	Refer to 1	VIRGO	Refer to 1	104	IV	-	-	0 to 3	-	-
MG1118	Refer to 1	VIRGO	Refer to 1	105	III	-	-	0 to 3	-	-
MG1119	Refer to 1	VIRGO	Refer to 1	117	IV	-	-	0 to 3	-	-
MG1120	Refer to 1	VIRGO	Refer to 1	106	I	-	-	0 to 3	-	-
MG1121	Refer to 1	VIRGO	Refer to 1	120	III	-	-	0 to 3	-	-
MG1122	Refer to 1	VIRGO	Refer to 1	119	IV	-	-	0 to 3	-	-
MG1123	Refer to 1	VIRGO	Refer to 1	126	III	-	-	0 to 3	-	-
MG1124	Refer to 1	VIRGO	Refer to 1	121	IV	-	-	0 to 3	-	-
MG1125	Refer to 1	VIRGO	Refer to 1	116	IV	-	-	0 to 3	-	-
MG1126	Refer to 1	VIRGO	Refer to 1	124	III	-	-	0 to 3	-	-
MG1127	Refer to 1	VIRGO	Refer to 1	118	IV	-	-	0 to 3	-	-
MG1128	Refer to 1	VIRGO	Refer to 1	123	IV	-	-	0 to 3	-	-
MG1129	Refer to 1	VIRGO	Refer to 1	224	IV	-	-	0 to 3	-	-
MG1130	Refer to 1	VIRGO	Refer to 1	213	IV	-	-	0 to 3	-	-
MG1131	Refer to 1	VIRGO	Refer to 1	205	IV	-	-	0 to 3	-	-
MG1132	Refer to 1	VIRGO	Refer to 1	212	IV	-	-	0 to 3	-	-
MG1133	Refer to 1	VIRGO	Refer to 1	206	IV	-	-	0 to 3	-	-
MG1134	Refer to 1	VIRGO	Refer to 1	211	IV	-	-	0 to 3	-	-
MG1135	Refer to 1	VIRGO	Refer to 1	227	IV	-	-	0 to 3	-	-
MG1136	Refer to 1	VIRGO	Refer to 1	207	IV	-	-	0 to 3	-	-
MG1137	Refer to 1	VIRGO	Refer to 1	220	IV	-	-	0 to 3	-	-
MG1138	Refer to 1	VIRGO	Refer to 1	219	IV	-	-	0 to 3	-	-
MG1139	Refer to 1	VIRGO	Refer to 1	215	IV	-	-	0 to 3	-	-
MG1140	Refer to 1	VIRGO	Refer to 1	225	IV	-	-	0 to 3	-	-
MG1141	Refer to 1	VIRGO	Refer to 1	230	I	-	-	0 to 3	-	-
MG1008	Refer to 1	VIRGO	Refer to 1	103	I	-	-	0 to 3	-	-
MG1009	Refer to 1	VIRGO	Refer to 1	105	I	-	-	0 to 3	-	-
MG1010	Refer to 1	VIRGO	Refer to 1	109	IV	-	-	0 to 3	-	-
MG1011	Refer to 1	VIRGO	Refer to 1	109	IV	-	-	0 to 3	-	-
MG1012	Refer to 1	VIRGO	Refer to 1	112	I	-	-	0 to 3	-	-
MG1013	Refer to 1	VIRGO	Refer to 1	112	I	-	-	0 to 3	-	-
MG1014	Refer to 1	VIRGO	Refer to 1	114	I	-	-	0 to 3	-	-
MG1015	Refer to 1	VIRGO	Refer to 1	115	IV	-	-	0 to 3	-	-
MG1016	Refer to 1	VIRGO	Refer to 1	116	II	-	-	0 to 3	-	-
MG1017	Refer to 1	VIRGO	Refer to 1	117	III	-	-	0 to 3	-	-
MG1018	Refer to 1	VIRGO	Refer to 1	118	IV	-	-	0 to 3	-	-
MG1019	Refer to 1	VIRGO	Refer to 1	119	I	-	-	0 to 3	-	-
MG1020	Refer to 1	VIRGO	Refer to 1	120	I	-	-	0 to 3	-	-
MG1021	Refer to 1	VIRGO	Refer to 1	121	IV	-	-	0 to 3	-	-
MG1022	Refer to 1	VIRGO	Refer to 1	122	I	-	-	0 to 3	-	-
MG1023	Refer to 1	VIRGO	Refer to 1	123	III	-	-	0 to 3	-	-
MG1024	Refer to 1	VIRGO	Refer to 1	124	III	-	-	0 to 3	-	-
MG1025	Refer to 1	VIRGO	Refer to 1	125	III	-	-	0 to 3	-	-
MG1026	Refer to 1	VIRGO	Refer to 1	126	III	-	-	0 to 3	-	-
MG1027	Refer to 1	VIRGO	Refer to 1	201	IV	-	-	0 to 3	-	-
MG1028	Refer to 1	VIRGO	Refer to 1	201	IV	-	-	0 to 3	-	-
MG1029	Refer to 1	VIRGO	Refer to 1	204	V	-	-	0 to 3	-	-
MG1030	Refer to 1	VIRGO	Refer to 1	204	V	-	-	0 to 3	-	-
MG1031	Refer to 1	VIRGO	Refer to 1	205	III	-	-	0 to 3	-	-
MG1032	Refer to 1	VIRGO	Refer to 1	205	III	-	-	0 to 3	-	-
MG1033	Refer to 1	VIRGO	Refer to 1	206	IV	-	-	0 to 3	-	-
MG1034	Refer to 1	VIRGO	Refer to 1	206	IV	-	-	0 to 3	-	-
MG1035	Refer to 1	VIRGO	Refer to 1	207	IV	-	-	0 to 3	-	-
MG1036	Refer to 1	VIRGO	Refer to 1	207	IV	-	-	0 to 3	-	-
MG1037	Refer to 1	VIRGO	Refer to 1	211	III	-	-	0 to 3	-	-
MG1038	Refer to 1	VIRGO	Refer to 1	211	III	-	-	0 to 3	-	-
MG1039	Refer to 1	VIRGO	Refer to 1	212	IV	-	-	0 to 3	-	-
MG1040	Refer to 1	VIRGO	Refer to 1	212	IV	-	-	0 to 3	-	-
MG1041	Refer to 1	VIRGO	Refer to 1	213	IV	-	-	0 to 3	-	-
MG1042	Refer to 1	VIRGO	Refer to 1	213	IV	-	-	0 to 3	-	-
MG1043	Refer to 1	VIRGO	Refer to 1	215	IV	-	-	0 to 3	-	-
MG1044	Refer to 1	VIRGO	Refer to 1	215	IV	-	-	0 to 3	-	-
MG1045	Refer to 1	VIRGO	Refer to 1	216	I	-	-	0 to 3	-	-
MG1046	Refer to 1	VIRGO	Refer to 1	216	I	-	-	0 to 3	-	-
MG1047	Refer to 1	VIRGO	Refer to 1	217	IV	-	-	0 to 3	-	-
MG1048	Refer to 1	VIRGO	Refer to 1	217	IV	-	-	0 to 3	-	-
MG1049	Refer to 1	VIRGO	Refer to 1	218	I	-	-	0 to 3	-	-
MG1050	Refer to 1	VIRGO	Refer to 1	218	I	-	-	0 to 3	-	-
MG1051	Refer to 1	VIRGO	Refer to 1	219	IV	-	-	0 to 3	-	-
MG1052	Refer to 1	VIRGO	Refer to 1	219	IV	-	-	0 to 3	-	-
MG1053	Refer to 1	VIRGO	Refer to 1	220	IV	-	-	0 to 3	-	-
MG1054	Refer to 1	VIRGO	Refer to 1	220	IV	-	-	0 to 3	-	-
MG1055	Refer to 1	VIRGO	Refer to 1	221	IV	-	-	0 to 3	-	-
MG1056	Refer to 1	VIRGO	Refer to 1	221	IV	-	-	0 to 3	-	-
MG1057	Refer to 1	VIRGO	Refer to 1	222	I	-	-	0 to 3	-	-
MG1058	Refer to 1	VIRGO	Refer to 1	222	I	-	-	0 to 3	-	-
MG1059	Refer to 1	VIRGO	Refer to 1	223	IV	-	-	0 to 3	-	-
MG1060	Refer to 1	VIRGO	Refer to 1	223	IV	-	-	0 to 3	-	-
MG1061	Refer to 1	VIRGO	Refer to 1	224	IV	-	-	0 to 3	-	-
MG1062	Refer to 1	VIRGO	Refer to 1	224	IV	-	-	0 to 3	-	-
MG1063	Refer to 1	VIRGO	Refer to 1	225	IV	-	-	0 to 3	-	-
MG1064	Refer to 1	VIRGO	Refer to 1	225	IV	-	-	0 to 3	-	-
MG1065	Refer to 1	VIRGO	Refer to 1	227	III	-	-	0 to 3	-	-
MG1066	Refer to 1	VIRGO	Refer to 1	227	III	-	-	0 to 3	-	-
MG1067	Refer to 1	VIRGO	Refer to 1	228	IV	-	-	0 to 3	-	-
MG1068	Refer to 1	VIRGO	Refer to 1	228	IV	-	-	0 to 3	-	-
MG1069	Refer to 1	VIRGO	Refer to 1	229	IV	-	-	0 to 3	-	-
MG1070	Refer to 1	VIRGO	Refer to 1	301	IV	-	-	0 to 3	-	-
MG1071	Refer to 1	VIRGO	Refer to 1	301	IV	-	-	0 to 3	-	-
MG1072	Refer to 1	VIRGO	Refer to 1	302	IV	-	-	0 to 3	-	-
MG1073	Refer to 1	VIRGO	Refer to 1	303	IV	-	-	0 to 3	-	-
MG1074	Refer to 1	VIRGO	Refer to 1	303	IV	-	-	0 to 3	-	-
MG1075	Refer to 1	VIRGO	Refer to 1	304	III	-	-	0 to 3	-	-
MG1076	Refer to 1	VIRGO	Refer to 1	304	III	-	-	0 to 3	-	-
MG1077	Refer to 1	VIRGO	Refer to 1	305	IV	-	-	0 to 3	-	-
MG1078	Refer to 1	VIRGO	Refer to 1	305	IV	-	-	0 to 3	-	-
MG1079	Refer to 1	VIRGO	Refer to 1	306	IV	-	-	0 to 3	-	-
MG1080	Refer to 1	VIRGO	Refer to 1	306	IV	-	-	0 to 3	-	-
MG1081	Refer to 1	VIRGO	Refer to 1	307	III	-	-	0 to 3	-	-
MG1082	Refer to 1	VIRGO	Refer to 1	307	III	-	-	0 to 3	-	-
MG1083	Refer to 1	VIRGO	Refer to 1	308	IV	-	-	0 to 3	-	-
MG1084	Refer to 1	VIRGO	Refer to 1	308	IV	-	-	0 to 3	-	-
MG1085	Refer to 1	VIRGO	Refer to 1	309	III	-	-	0 to 3	-	-
MG1086	Refer to 1	VIRGO	Refer to 1	310	I	-	-	0 to 3	-	-
MG1087	Refer to 1	VIRGO	Refer to 1	310	I	-	-	0 to 3	-	-
MG1088	Refer to 1	VIRGO	Refer to 1	311	III	-	-	0 to 3	-	-
MG1089	Refer to 1	VIRGO	Refer to 1	311	III	-	-	0 to 3	-	-
MG1090	Refer to 1	VIRGO	Refer to 1	312	I	-	-	0 to 3	-	-
MG1091	Refer to 1	VIRGO	Refer to 1	312	I	-	-	0 to 3	-	-
MG1092	Refer to 1	VIRGO	Refer to 1	313	I	-	-	0 to 3	-	-
MG1093	Refer to 1	VIRGO	Refer to 1	313	I	-	-	0 to 3	-	-
MG1094	Refer to 1	VIRGO	Refer to 1	314	I	-	-	0 to 3	-	-
MG1095	Refer to 1	VIRGO	Refer to 1	315	IV	-	-	0 to 3	-	-
MG1096	Refer to 1	VIRGO	Refer to 1	315	IV	-	-	0 to 3	-	-
MG1097	Refer to 1	VIRGO	Refer to 1	316	IV	-	-	0 to 3	-	-
MG1098	Refer to 1	VIRGO	Refer to 1	316	IV	-	-	0 to 3	-	-
MG1099	Refer to 1	VIRGO	Refer to 1	317	IV	-	-	0 to 3	-	-
MG1100	Refer to 1	VIRGO	Refer to 1	317	IV	-	-	0 to 3	-	-
MG1101	Refer to 1	VIRGO	Refer to 1	318	IV	-	-	0 to 3	-	-
MG1102	Refer to 1	VIRGO	Refer to 1	318	IV	-	-	0 to 3	-	-
MG1103	Refer to 1	VIRGO	Refer to 1	319	III	-	-	0 to 3	-	-
MG1104	Refer to 1	VIRGO	Refer to 1	319	III	-	-	0 to 3	-	-
MG1105	Refer to 1	VIRGO	Refer to 1	320	IV	-	-	0 to 3	-	-
MG1106	Refer to 1	VIRGO	Refer to 1	320	IV	-	-	0 to 3	-	-
