# Supplementary material for: Intraspecies associations from strain-rich metagenome samples
Source: Cell Rep. Author manuscript; Available in PMC 2025 Sep 22. (PMC12452263; doi:10.1016/j.celrep.2025.116134)
Supplement: 5 [file NIHMS2107287-supplement-5.xlsx]

## Sheet: Sheet1
Table S4: Genomes used to build C. acnes reference phylogeny
Genome	Run	Clade name	Clade Name (sub-phylogroup)
Cacnes_JCM_18919	Cacnes_JCM_18919	L	L.1
Cacnes_JCM_18909	Cacnes_JCM_18909	L	L.1
Cacnes_PMH7	Cacnes_PMH7	L	L.1
Cacnes_PMH5	Cacnes_PMH5	L	L.1
1PB3F_23YAC3	1PB3F_23YAC3	K	K.3
5PB3K_24YB67	SRR32820761	K	K.3
ERR4014742	ERR4014742	K	K.3
1AA4K_Z04_21_16YA_D921	1AA4K_Z04_21_16YA_D921	K	K.3
K|341-Scr-Fo-2_t11	SRR16361893	K	K.3
M|349-Scr-Fo-3_t11	SRR16361080	K	K.3
SRR755365	SRR755365	K	K.3
SRR088951	SRR088951	K	K.3
SRR835790	SRR835790	K	K.3
SRR835791	SRR835791	K	K.3
0CC1F_S1A30	0CC1F_S1A30	K	K.2
8AC4N_23YBC61	SRR32823411	K	K.2
SRR088955	SRR088955	K	K.2
SRR7618028	SRR7618028	K	K.2
SRR7618031	SRR7618031	K	K.2
B|078-Ext-trFoBp-2_t00	SRR16360997	K	K.2
7AB3N_X1974	SRR32823409	K	K.2
B|310-Scr-tlBa-5_t11	SRR16361820	K	K.2
SRR089420	SRR089420	K	K.2
B|075-Scr-trBa-1_t00	SRR16361582	K	K.2
ERR4808403	ERR4808403	K	K.2
SRR3152045	SRR3152045	K	K.2
SRR088926	SRR088926	K	-
SRR3152096	SRR3152096	K	-
2PB1F_S1A03	SRR32823680	K	K.1.1
SRR3150809	SRR3150809	K	K.1.1
SRR7618055	SRR7618055	K	K.1.1
SRR7618058	SRR7618058	K	K.1.1
SRR7618056	SRR7618056	K	K.1.1
SRR7618033	SRR7618033	K	K.1.1
7PB4F_Z01_13_23YDC_B113	SRR32822096	K	K.1.2
ERR1959210	ERR1959210	K	K.1.2
1PA1F_X0387	1PA1F_X0387	K	K.1.2
8PB4C_25YD85	SRR32821860	K	K.1.2
R|406-Ext-ChB-7_t15	SRR16361048	K	K.1.2
SRR3150841	SRR3150841	K	K.1.2
5PB3F_24YB12	SRR32821859	K	K.1.2
0CC2K_S1A57	0CC2K_S1A57	K	K.1.2
0CC2K_S1A53	0CC2K_S1A53	K	K.1.2
7PA3C_X1783	SRR32821761	K	K.1.2
SRR7771806	SRR7771806	K	K.1.2
SRR088966	SRR088966	K	K.1.2
SRR089417	SRR089417	K	K.1.2
ERR2221336	ERR2221336	K	K.1.2
SRR10389220	SRR10389220	K	K.1.2
7PA3C_X1774	SRR32821758	K	K.1.2
2PA3F_Z05_4_16YB_A64	SRR32821757	K	K.1.2
1PB2C_S1A77	SRR32823158	K	K.1.2
2PA3F_Z01_41_23YDC_D541	SRR32822100	K	K.1.2
2PA3F_Z01_54_23YDC_E654	SRR32822103	K	K.1.2
7PB4F_Z01_9_23YDC_A99	SRR32822155	K	K.1.2
2PA3F_Z01_51_23YDC_E351	SRR32822106	K	K.1.2
2PA1C_X0663	2PA1C_X0663	K	K.1.2
ERR4015270	ERR4015270	K	K.1.2
5PA1F_X1137	SRR32822360	K	K.1.2
8PB4K_25YD71	SRR32822102	K	K.1.2
8AB1N_25YH37	SRR32822099	K	K.1.2
R|408-Ext-ccRcB-5_t15	SRR16361049	H	H.3
ERR1959206	ERR1959206	H	H.3
ERR1756741	ERR1756741	H	H.3
0CC1K_S1B18	0CC1K_S1B18	H	H.1
4AA1K_X1531	SRR32822982	H	H.1
Q|401-Scr-trBa-2_t15	SRR16361078	H	H.1
SRR3151967	SRR3151967	H	H.1
3AA2K_X0752	3AA2K_X0752	H	H.1
3PA2F_X0864	SRR32821751	H	H.1
ERR1756739	ERR1756739	H	H.1
ERR1756724	ERR1756724	H	H.1
ERR1959208	ERR1959208	H	H.1
2PA3C_Z05_45_16YB_E545	SRR32822953	H	H.1
8AB1F_25YH11	SRR32822159	H	H.1
ERR1959207	ERR1959207	H	H.1
ERR1959233	ERR1959233	H	H.1
SRR7618018	SRR7618018	H	H.1
SRR7618064	SRR7618064	H	H.1
SRR7618046	SRR7618046	H	H.2
SRR7618042	SRR7618042	H	H.2
SRR7618044	SRR7618044	H	H.2
SRR7618043	SRR7618043	H	H.2
2PB1F_S1A18	SRR32821701	H	H.2
5PB3K_24YB63	SRR32821702	H	H.2
ERR1959214	ERR1959214	H	H.2
ERR1959215	ERR1959215	H	H.2
C|057-Scr-brBa-3_t00	SRR16361117	H	H.2
5PA1F_X1145	SRR32822989	H	H.2
SRR7618030	SRR7618030	H	H.2
B|077-Scr-brBa-1_t00	SRR16361589	H	H.2
8PA3N_25YE45	SRR32821797	H	H.2
ERR1045853	ERR1045853	H	H.2
4PA2F_X1109	SRR32822203	H	H.2
1PB2F_S1B49	SRR32823029	H	H.2
1PB2C_S1A82	1PB2C_S1A82	H	H.2
ERR1959217	ERR1959217	H	H.2
SRR4218894	SRR4218894	H	H.2
0CC2C_S1B93	0CC2C_S1B93	H	H.2
SRR835797	SRR835797	H	H.2
ERR4015271	ERR4015271	H	H.2
7PB4C_Z01_1_23YDC_A11	SRR32822277	H	H.2
1PB2C_S1A79	SRR32823160	H	H.2
1PB2C_S1A75	SRR32823379	H	H.2
M|350-Scr-Rc-1_t11	SRR16361898	H	H.2
SRR088937	SRR088937	H	H.2
1PA4F_24YD19	1PA4F_24YD19	H	H.2
4PA2C_X1105	SRR32822202	H	H.2
4PA2C_X1116	SRR32823236	H	H.2
5PA1F_X1143	SRR32822205	H	H.2
7PB4F_Z01_6_23YDC_A66	SRR32822199	H	H.2
3PA2F_X0867	SRR32821710	H	H.2
2AA3K_23YBC18	SRR32821705	H	H.2
ERR1959205	ERR1959205	H	H.2
D|060-Scr-Rc-3_t00	SRR16361425	H	H.2
ERR1959218	ERR1959218	H	H.2
2PB1N_S1B35	SRR32821703	H	H.2
3PA2F_X0872	SRR32821695	H	H.2
M|353-Scr-clNo-5_t11	SRR16361485	D	D.1
B|072-Scr-Rc-4_t00	SRR16361579	D	D.1
3PA2F_X0862	SRR32821729	D	D.1
ERR1959209	ERR1959209	D	D.1
5PB3F_24YB13	SRR32821768	D	D.1
ERR978748	ERR978748	D	D.1
ERR978746	ERR978746	D	D.1
ERR978747	ERR978747	D	D.1
7PB4K_Z01_24_23YDC_B1123	SRR32821771	D	D.1
5PA1K_X1227	5PA1K_X1227	D	D.1
6PA1N_PN22	SRR32821769	D	D.1
0CC1K_S1B03	0CC1K_S1B03	D	D.1
ERR1959213	ERR1959213	D	D.1
5PA1N_X1149	5PA1N_X1149	D	D.1
SRR088934	SRR088934	D	D.1
ERR978750	ERR978750	D	D.1
ERR978752	ERR978752	D	D.1
ERR978751	ERR978751	D	D.1
ERR978760	ERR978760	D	D.1
ERR978761	ERR978761	D	D.1
ERR978762	ERR978762	D	D.1
ERR978754	ERR978754	D	D.1
ERR978756	ERR978756	D	D.1
ERR978757	ERR978757	D	D.1
ERR978755	ERR978755	D	D.1
5PA1F_X1148	SRR32823175	D	D.1
3PA2N_X0984	SRR32821726	D	D.1
5AA1C_X1332	5AA1C_X1332	D	D.1
O|381-Scr-Fo-2_t11	SRR16361917	D	D.1
Q|397-Ext-tcBaB-1_t15	SRR16361063	D	D.1
1PA4F_24YD17	SRR32822004	D	D.1
SRR8060803	SRR8060803	D	D.1
SRR3152111	SRR3152111	D	D.1
2AA1N_X0228	SRR32821725	D	D.1
5PB3N_24YB36	5PB3N_24YB36	D	D.1
1PA2K_X0801	SRR32821724	D	D.1
2PA1N_PN52	SRR32821767	D	D.1
5PB3K_24YB57	SRR32821041	D	D.1
E|093-Scr-Fo-3_t00	SRR16361132	D	D.1
R|410-Ext-blFoBs-5_t15	SRR16361034	D	D.1
A|441-Scr-Ch-12_t60	SRR16361673	D	D.1
ERR978735	ERR978735	D	D.1
ERR978734	ERR978734	D	D.1
ERR978733	ERR978733	D	D.1
2PB1K_S1C70	SRR32823694	E	E.1
6AA1N_X0552	SRR32823690	E	E.1
SRR089421	SRR089421	E	E.1
8AB1C_25YH88	SRR32823691	E	E.1
SRR3152123	SRR3152123	E	E.1
SRR089416	SRR089416	E	E.1
SRR088964	SRR088964	E	E.1
SRR089418	SRR089418	E	E.1
SRR088953	SRR088953	E	E.1
SRR088965	SRR088965	E	E.1
SRR7618026	SRR7618026	F	F.2
SRR088963	SRR088963	F	F.2
SRR7618034	SRR7618034	F	F.2
SRR7618035	SRR7618035	F	F.2
SRR7618036	SRR7618036	F	F.2
SRR7618050	SRR7618050	F	F.1
SRR7618037	SRR7618037	F	F.1
SRR088931	SRR088931	F	F.1
ERR369164	ERR369164	F	F.1
O|386-Scr-Ch-5_t11	SRR16361830	F	F.1
O|383-Scr-Lc-5_t11	SRR16361605	F	F.1
SRR7618052	SRR7618052	F	F.1
0CC1F_S1A35	0CC1F_S1A35	F	F.1
SRR089439	SRR089439	F	F.1
SRR089423	SRR089423	F	F.1
SRR7618070	SRR7618070	F	F.1
SRR7618041	SRR7618041	F	F.1
1AA1F_AF70	SRR32823712	F	F.1
I|331-Scr-Rc-6_t11	SRR16361944	F	F.1
8PB4F_25YD3	SRR32823715	F	F.1
8AC1C_25YC6	SRR32823714	F	F.1
I|340-Scr-ccBa-4_t11	SRR16361903	F	F.1
8AB1K_25YH60	SRR32823716	F	F.1
3PA2F_X0861	3PA2F_X0861	F	F.3
B|089-Ext-clChBs-1_t00	SRR16361023	F	F.3
5AA1K_X1306	SRR32823720	F	F.3
D|058-Scr-Fo-4_t00	SRR16361433	F	F.3
SRR7618029	SRR7618029	F	F.3
SRR7618038	SRR7618038	F	F.3
SRR7618039	SRR7618039	F	F.3
SRR7618065	SRR7618065	F	F.3
SRR7618062	SRR7618062	F	F.3
SRR7618067	SRR7618067	F	F.3
SRR7618063	SRR7618063	F	F.3
SRR7618066	SRR7618066	F	F.3
SRR7618068	SRR7618068	F	F.3
SRR7618059	SRR7618059	F	F.3
F|139-Stp-Lc14-2_t07	SRR16361700	F	F.3
SRR7618057	SRR7618057	F	F.3
SRR7618054	SRR7618054	F	F.3
SRR7618025	SRR7618025	F	F.3
SRR7618022	SRR7618022	F	F.3
SRR7618032	SRR7618032	F	F.3
SRR7618024	SRR7618024	F	F.3
SRR7618027	SRR7618027	F	F.3
SRR088950	SRR088950	F	F.3
SRR089429	SRR089429	F	F.3
SRR089414	SRR089414	F	F.3
SRR088961	SRR088961	F	F.3
SRR3152000	SRR3152000	F	F.3
SRR088941	SRR088941	F	F.3
F|182-Scr-Lc-2_t07	SRR16361716	F	F.3
SRR7618012	SRR7618012	F	F.3
SRR7618020	SRR7618020	F	F.3
SRR3150548	SRR3150548	F	F.3
SRR088935	SRR088935	F	F.3
ERR2221340	ERR2221340	F	F.3
ERR2221379	ERR2221379	F	F.3
SRR7618048	SRR7618048	F	F.3
SRR088960	SRR088960	F	F.3
SRR088948	SRR088948	F	F.3
SRR089415	SRR089415	F	F.3
SRR088927	SRR088927	F	F.3
SRR088956	SRR088956	F	F.3
SRR088954	SRR088954	F	-
SRR7618040	SRR7618040	F	-
SRR7618061	SRR7618061	F	-
SRR089428	SRR089428	F	-
SRR089422	SRR089422	B	B.1
7AB3K_X1912	SRR32823200	B	B.1
4AA1F_X1482	SRR32823210	B	B.1
7AA4N_23YAC62	SRR32823199	B	B.1
8AB1F_25YH9	SRR32821791	C	C.1
SRR089440	SRR089440	C	C.1
ERR1756754	ERR1756754	C	C.1
2PA1N_PN50	SRR32821787	C	C.1
SRR8072906	SRR8072906	C	C.1
1PB3N_23YAC9	SRR32822974	C	C.1
SRR088944	SRR088944	C	C.1
SRR089425	SRR089425	C	C.1
6AA1N_X0538	SRR32821790	C	C.1
SRR088959	SRR088959	C	C.1
SRR089432	SRR089432	C	C.1
A|039-Ext-bcNoBl-1_t00	SRR16361506	C	C.1
SRR088958	SRR088958	C	C.1
SRR088952	SRR088952	C	C.1
SRR089441	SRR089441	C	C.1
SRR089435	SRR089435	C	C.1
SRR088945	SRR088945	C	C.1
SRR835793	SRR835793	C	C.1
A|411-Scr-Fo-7_t35	SRR16361365	C	C.1
O|384-Scr-crNo-2_t11	SRR16361949	C	C.1
8AB4C_25YA92	SRR32821793	C	C.1
1AA1N_X0591	SRR32821792	C	C.1
SRR835798	SRR835798	C	C.1
1AA4C_Z04_51_16YA_F951	SRR32821788	C	C.1
F|109-Stp-Fo6-2_t07	SRR16361290	C	C.1
B|080-Ext-RcBs-2_t00	SRR16361005	C	C.1
H|321-Scr-clLc-6_t11	SRR16361880	A	A.1
L|363-Scr-trBa-3_t11	SRR16361874	A	A.1
D|058-Scr-Fo-1_t00	SRR16361436	A	A.1
ERR4013864	ERR4013864	A	A.2
SRR088962	SRR088962	A	A.2
2AA1F_AF07	SRR32822994	A	A.2
SRR14897845	SRR14897845	A	A.2
SRR14897843	SRR14897843	A	A.2
SRR3948007	SRR3948007	A	A.3
F|189-Scr-crCh-3_t07	SRR16361722	A	A.3
B|082-Ext-clNoBs-3_t00	SRR16361009	A	A.3
C|052-Scr-Rc-2_t00	SRR16361111	A	A.3
SRR611352	SRR611352	A	A.3
2AA3N_23YBC53	SRR32821212	A	A.3
ERR1959216	ERR1959216	A	A.3
1AA4F_Z04_2_16YA_C32	SRR32821021	A	A.3
SRR088936	SRR088936	A	A.3
7AA4F_23YAC68	SRR32823014	A	A.3
B|087-Ext-brNoBs-4_t00	SRR16361020	A	A.3
SRR088933	SRR088933	A	A.3
SRR088929	SRR088929	A	A.3
SRR088930	SRR088930	A	A.3
4AA1K_X1536	4AA1K_X1536	A	A.3
ERR1959219	ERR1959219	A	A.3
ERR1959232	ERR1959232	A	A.3
SRR6486508	SRR6486508	A	A.3
K|344-Scr-crNo-5_t11	SRR16361474	A	A.3
SRR088949	SRR088949	A	A.3
SRR089443	SRR089443	A	A.3
SRR089442	SRR089442	A	A.3
J|322-Scr-Fo-5_t11	SRR16361881	A	A.3
SRR088940	SRR088940	A	A.3
SRR088939	SRR088939	A	A.3
SRR088938	SRR088938	A	A.3
SRR7618021	SRR7618021	A	A.3
F|118-Stp-Lc8-3_t07	SRR16361725	A	A.3
SRR7618072	SRR7618072	A	A.3
SRR7618069	SRR7618069	A	A.3
N|366-Scr-Rc-4_t11	SRR16361407	A	A.3
SRR088932	SRR088932	A	A.3
N|372-Scr-tlBa-3_t11	SRR16361984	A	A.3
SRR10175805	SRR10175805	A	A.3
SRR8178570	SRR8178570	A	A.3
8PB1N_25YC85	SRR32823138	A	A.3
5PB3N_24YB33	SRR32821734	A	A.3
A|012-Ext-ccRcBs-4_t00	SRR16361401	A	A.3
SRR14897844	SRR14897844	A	A.3
6PA1C_X0616	6PA1C_X0616	A	A.3
SRR14897846	SRR14897846	A	A.3
7PB4F_16YC11	SRR32822995	A	A.3
K|343-Scr-Lc-2_t11	SRR16361954	A	A.3
ERR4015269	ERR4015269	A	A.3
6AA1C_X0446	SRR32823721	A	A.3
7AA4F_23YAC67	SRR32821732	A	A.3
1AA4F_Z03_95_16YA_A1195	SRR32822909	A	A.3
O|385-Scr-clNo-5_t11	SRR16361974	A	A.3
A|010-Ext-blFoW-3_t00	SRR16361391	A	A.3
SRR089424	SRR089424	A	A.3
5PA1F_X1130	SRR32823743	A	A.3
7AA4K_9YB64	SRR32822996	A	A.3
ERR4808434	ERR4808434	A	A.3
2AA1F_AF05	SRR32822997	A	A.3
SRR10439325	SRR10439325	A	A.3
M|353-Scr-clNo-1_t11	SRR16361970	A	A.3
SRR089419	SRR089419	A	A.3
SRR088957	SRR088957	A	A.3
SRR7618060	SRR7618060	A	A.3
SRR7618053	SRR7618053	A	A.3
ERR4015273	ERR4015273	A	A.3
8AB1F_25YH3	SRR32821735	A	A.3
5AA1K_X1305	SRR32823405	A	A.3
SRR835795	SRR835795	A	A.3
3PA2F_X0860	SRR32821743	A	A.3
0CC2N_S1D69	0CC2N_S1D69	A	A.3
ERR1959107	ERR1959107	A	A.3
ERR1959108	ERR1959108	A	A.3
Q|395-Ext-trBaB-5_t15	SRR16361056	A	A.3
A|443-Scr-trBa-11_t60	SRR16361667	A	A.3
SRR7618019	SRR7618019	A	A.3
7PB4K_Z01_20_23YDC_B820	SRR32821736	A	A.3
1PB3C_23YAC13	SRR32823141	A	A.3
2AA3K_23YBC20	SRR32822901	A	A.3
Q|401-Scr-trBa-3_t15	SRR16361079	A	A.3
R|409-Ext-ccLcBs-1_t15	SRR16361100	A	A.3
1AA1C_X0471	SRR32822643	A	A.3
ERR1959212	ERR1959212	A	A.3
3PA2N_X0992	SRR32823652	A	A.3
ERR1959211	ERR1959211	A	A.3
