# Supplementary material for: Intraspecies associations from strain-rich metagenome samples
Source: Cell Rep. Author manuscript; Available in PMC 2025 Sep 22. (PMC12452263; doi:10.1016/j.celrep.2025.116134)
Supplement: 6 [file NIHMS2107287-supplement-6.xlsx]

## Sheet: Sheet1
Table S5: Genomes used to build S. epidermidis reference phylogeny
Genome	Run1	Clade name
8AC1_S-85	SRR32825106	1
2PA3C_15YE37	SRR32825105	1
1PA1K_28JA17	SRR32825334	1
1AA3C_23YAS86	SRR32823511	2
8AB1C_25YH90	SRR32823509	2
7AB4F_22YB2	SRR32823510	2
4AA1K_X1537	SRR32823508	2
4AA1F_X1348	SRR32822795	2
2PA3N_15YE35	SRR32825051	2
4AB1N_X1560	SRR32822814	2
4AA1F_X1474	SRR32822801	2
3AA2C_X0887	SRR32823514	2
3AA2C_X0885	SRR32823512	2
2PB1C_Z08_1_24JA_A11	SRR32825084	3
2AA3N_8YCS7	SRR32825095	3
8AB1F_25YH4	SRR32825594	3
1PB2F_Z08_47_24JA_D1147	SRR32824832	3
1PA1N_28JB9	SRR32825583	3
5PA1F_11JBS3	SRR32824872	3
1PB2C_Z08_34_24JA_C1034	SRR32824625	4
2PA1C_11JCS67	SRR32825312	4
8AB4C_25YA77	SRR32823531	4
1AA4K_Z02_81_15YD_E981		4
1AA4K_Z02_85_15YD_F185		4
8PA3C_23YES85	SRR32823230	4
5PA1C_11JBS92	SRR32823231	4
1PA4F_22YD26	SRR32823232	4
2AA3C_23YBC2	SRR32823228	4
7PA1C_28JC95	SRR32823465	4
2PA1C_11JCS70	SRR32822784	4
2PB1C_Z06_66_24YJ_D666	SRR32822783	4
7AA1C_28JC5	SRR32822786	4
4AB1N_X1562	SRR32822791	4
8AC1N_25YC3	SRR32822788	4
5PB3K_24YB54	SRR32825008	4
8AC4C_8YAS89	SRR32822785	4
1PA4F_22YD37	SRR32825603	4
5PA1C_11JBS89	SRR32824871	4
1AA1N_Z07_92_15YB_H892	SRR32824853	4
2PB1N_24JB86	SRR32824859	4
1PA4C_22YD91	SRR32823494	4
1PA1K_28JA10	SRR32823493	4
8PA3C_23YES73	SRR32823495	4
4AA1F_X1479	SRR32823499	4
1AA1N_Z06_73_24YJ_E173		4
2PA3C_15YE82	SRR32825376	4
8PA3N_23YES41	SRR32823532	4
2PA3C_15YE81	SRR32825386	4
2PA1C_11JCS92	SRR32823492	4
7AA1C_X1493	SRR32823253	4
1PB3C_8YDS76	SRR32823248	4
5PA1N_11JBS61	SRR32823249	4
1PB3C_8YDS62	SRR32823927	4
4AA1K_X1526	SRR32823447	4
3AB2K_S2R237	SRR32823441	4
7AB4N_22YB3	SRR32824817	4
5AA1F_X1266	SRR32823438	4
5AB3K_Z08_20_24JA_B820	SRR32823439	4
8PB4N_25YD28	SRR32825637	4
8AB4C_23YAS12	SRR32825373	4
2AA1N_X0205		4
1AA3C_23YAS94	SRR32824757	4
1PA4N_22YD67	SRR32825512	4
8AB1K_25YH62	SRR32825088	4
2AA1N_28JB25	SRR32825578	4
8PA3K_23YES69	SRR32823502	4
5PA1C_11JBS94	SRR32825296	4
5PB3C_22YC86	SRR32825527	4
8AB4C_23YAS55	SRR32824785	4
1PB3C_8YDS84	SRR32823503	4
4AA1F_X1475	SRR32823295	4
8AA4N_22YB29	SRR32823505	4
7AA4C_Z07_48_8YBS_F1248	SRR32823504	4
8PB1C_25YC48	SRR32825644	4
7AA4C_23YAC39	SRR32823533	4
1PB3C_23YAC20	SRR32823534	4
3AA2C_X0886	SRR32823535	4
5AA3C_Z01_81_9YE_B981	SRR32823565	4
