# Supplementary material for: Intraspecies associations from strain-rich metagenome samples
Source: Cell Rep. Author manuscript; Available in PMC 2025 Sep 22. (PMC12452263; doi:10.1016/j.celrep.2025.116134)
Supplement: 7 [file NIHMS2107287-supplement-7.xlsx]

## Sheet: Sheet1
Table S6: Genomes used to build E. coli reference phylogeny
Genome	Run	Clade name
SRR3951500	SRR3951500	E
SRR3951506	SRR3951506	E
SRR3951494	SRR3951494	E
SRR3951508	SRR3951508	E
SRR13228074	SRR13228074	B1
SRR3989541	SRR3989541	B1
SRR3989540	SRR3989540	B1
SRR7819146	SRR7819146	B1
SRR13227724	SRR13227724	B1
SRR3951491	SRR3951491	B1
SRR3951510	SRR3951510	B1
SRR3951497	SRR3951497	B1
SRR13227717	SRR13227717	B1
SRR13227781	SRR13227781	B1
SRR13227435	SRR13227435	B1
SRR3951492	SRR3951492	B1
SRR3951518	SRR3951518	B1
SRR3951496	SRR3951496	B1
SRR3951493	SRR3951493	B1
SRR13227754	SRR13227754	B1
SRR3951469	SRR3951469	B1
SRR13227892	SRR13227892	B1
SRR3951489	SRR3951489	B1
SRR3951490	SRR3951490	B1
SRR7819147	SRR7819147	B1
SRR13228023	SRR13228023	B1
SRR3989530	SRR3989530	B1
SRR3989521	SRR3989521	B1
SRR3989539	SRR3989539	B1
SRR3951486	SRR3951486	A
SRR3951468	SRR3951468	A
SRR3951480	SRR3951480	A
SRR3951479	SRR3951479	A
SRR3951482	SRR3951482	A
SRR3951481	SRR3951481	A
SRR13227646	SRR13227646	A
SRR3951475	SRR3951475	A
SRR3951465	SRR3951465	A
SRR3951471	SRR3951471	A
SRR3951467	SRR3951467	A
SRR3951474	SRR3951474	A
SRR3989531	SRR3989531	A
SRR3951470	SRR3951470	A
SRR3951472	SRR3951472	A
SRR3951488	SRR3951488	A
SRR13227815	SRR13227815	A
SRR13227966	SRR13227966	A
SRR13227693	SRR13227693	A
SRR13227686	SRR13227686	A
SRR13228039	SRR13228039	A
SRR3951473	SRR3951473	A
SRR13227757	SRR13227757	A
SRR13227818	SRR13227818	A
SRR7819145	SRR7819145	A
SRR3951476	SRR3951476	A
SRR3951517	SRR3951517	A
SRR13227629	SRR13227629	A
SRR3951477	SRR3951477	A
SRR3951484	SRR3951484	A
SRR3951478	SRR3951478	A
SRR3951466	SRR3951466	A
SRR3951513	SRR3951513	D
SRR13228210	SRR13228210	D
SRR3951509	SRR3951509	D
SRR13227568	SRR13227568	D
SRR3951512	SRR3951512	D
SRR13227806	SRR13227806	D
SRR13227836	SRR13227836	D
SRR13227957	SRR13227957	D
SRR3987677	SRR3987677	D
SRR13228277	SRR13228277	D
SRR13227437	SRR13227437	D
SRR3989514	SRR3989514	D
SRR3989532	SRR3989532	D
SRR13227560	SRR13227560	D
SRR13227986	SRR13227986	D
SRR13228273	SRR13228273	D
SRR13227500	SRR13227500	D
SRR13227703	SRR13227703	D
SRR3951498	SRR3951498	F
SRR3951499	SRR3951499	F
SRR3951501	SRR3951501	F
SRR3951503	SRR3951503	F
SRR3951505	SRR3951505	F
SRR3951504	SRR3951504	F
SRR13228302	SRR13228302	F
SRR13227951	SRR13227951	F
SRR13227795	SRR13227795	F
SRR13228346	SRR13228346	F
SRR13227674	SRR13227674	F
SRR13227982	SRR13227982	F
SRR13228101	SRR13228101	F
SRR13228077	SRR13228077	F
SRR13227430	SRR13227430	F
SRR13227731	SRR13227731	F
SRR3989529	SRR3989529	B2
SRR7819148	SRR7819148	B2
SRR13227988	SRR13227988	B2
SRR13227933	SRR13227933	B2
SRR13227891	SRR13227891	B2
SRR13227990	SRR13227990	B2
SRR13228067	SRR13228067	B2
SRR13227457	SRR13227457	B2
SRR13228252	SRR13228252	B2
SRR13227748	SRR13227748	B2
SRR13228092	SRR13228092	B2
SRR13227710	SRR13227710	B2
SRR13228292	SRR13228292	B2
SRR13227993	SRR13227993	B2
SRR13228010	SRR13228010	B2
SRR13227468	SRR13227468	B2
SRR13227539	SRR13227539	B2
SRR13227785	SRR13227785	B2
SRR13227511	SRR13227511	B2
SRR13228114	SRR13228114	B2
SRR13227616	SRR13227616	B2
SRR13227672	SRR13227672	B2
SRR13228109	SRR13228109	B2
SRR13228168	SRR13228168	B2
SRR13228175	SRR13228175	B2
SRR13227969	SRR13227969	B2
SRR13227857	SRR13227857	B2
SRR13227519	SRR13227519	B2
SRR13227736	SRR13227736	B2
SRR3989537	SRR3989537	B2
SRR13227809	SRR13227809	B2
SRR13228320	SRR13228320	B2
SRR13228337	SRR13228337	B2
SRR13228147	SRR13228147	B2
SRR3989515	SRR3989515	B2
SRR3989534	SRR3989534	B2
SRR3989535	SRR3989535	B2
SRR3989533	SRR3989533	B2
SRR7819144	SRR7819144	B2
SRR3951485	SRR3951485	B2
SRR7819142	SRR7819142	B2
SRR13227906	SRR13227906	B2
SRR13227648	SRR13227648	B2
SRR13227948	SRR13227948	B2
SRR13228333	SRR13228333	B2
SRR3989523	SRR3989523	B2
SRR3987678	SRR3987678	B2
SRR7819143	SRR7819143	B2
SRR3989522	SRR3989522	B2
SRR3989507	SRR3989507	B2
SRR3989538	SRR3989538	B2
SRR13228054	SRR13228054	B2
SRR13228130	SRR13228130	B2
SRR13228240	SRR13228240	B2
SRR13228253	SRR13228253	B2
SRR13227425	SRR13227425	B2
SRR13227547	SRR13227547	B2
SRR13227750	SRR13227750	B2
SRR13227650	SRR13227650	B2
SRR13228061	SRR13228061	B2
SRR13228164	SRR13228164	B2
SRR13227533	SRR13227533	B2
SRR13228362	SRR13228362	B2
SRR13227950	SRR13227950	B2
SRR13228268	SRR13228268	B2
SRR13227448	SRR13227448	B2
SRR13228278	SRR13228278	B2
SRR13227701	SRR13227701	B2
SRR13227664	SRR13227664	B2
SRR13227535	SRR13227535	B2
SRR13227771	SRR13227771	B2
SRR13227719	SRR13227719	B2
SRR13227712	SRR13227712	B2
SRR13227676	SRR13227676	B2
SRR13228135	SRR13228135	B2
SRR13227615	SRR13227615	B2
SRR13228307	SRR13228307	B2
SRR13228001	SRR13228001	B2
SRR13228198	SRR13228198	B2
SRR13228212	SRR13228212	B2
SRR13228180	SRR13228180	B2
SRR13227972	SRR13227972	B2
SRR13228046	SRR13228046	B2
SRR13228351	SRR13228351	B2
SRR13228152	SRR13228152	B2
SRR13227458	SRR13227458	B2
SRR13228326	SRR13228326	B2
SRR13227793	SRR13227793	B2
SRR13227840	SRR13227840	B2
SRR13227778	SRR13227778	B2
SRR13227561	SRR13227561	B2
SRR13227916	SRR13227916	B2
