# Supplementary material for: Intraspecies associations from strain-rich metagenome samples
Source: Cell Rep. Author manuscript; Available in PMC 2025 Sep 22. (PMC12452263; doi:10.1016/j.celrep.2025.116134)
Supplement: 8 [file NIHMS2107287-supplement-8.xlsx]

## Sheet: Sheet1
Table S7: Genomes used to build Gardnerella reference phylogeny
1 Clades GS7, GS11, GS12, GS13, GS14 were not used in reference database but were used in synthetic metagenomes
Genome	Run	Clade name1
SRR10957314	SRR10957314	GS1
SRR25145681	SRR25145681	GS1
SRR10389210	SRR10389210	GS1
SRR5449044	SRR5449044	GS1
SRR5449043	SRR5449043	GS1
SRR3350470	SRR3350470	GS1
ERR1045808	ERR1045808	GS1
SRR3350474	SRR3350474	GS1
SRR13259104	SRR13259104	GS1
ERR1045869	ERR1045869	GS1
ERR1045856	ERR1045856	GS1
SRR3350448	SRR3350448	GS1
ERR1939897	ERR1939897	GS1
ERR1045866	ERR1045866	GS1
ERR1045858	ERR1045858	GS1
SRR25145554	SRR25145554	GS1
SRR25145589	SRR25145589	GS1
SRR5945977	SRR5945977	GS1
ERR1939904	ERR1939904	GS1
SRR25145152	SRR25145152	GS1
SRR10957307	SRR10957307	GS1
SRR25145673	SRR25145673	GS1
SRR10957311	SRR10957311	GS1
SRR8179089	SRR8179089	GS1
ERR1045811	ERR1045811	GS1
ERR1045863	ERR1045863	GS1
SRR25145356	SRR25145356	GS1
SRR755351	SRR755351	GS1
SRR10957315	SRR10957315	GS2
SRR10957312	SRR10957312	GS2
SRR10957310	SRR10957310	GS2
GCA_003369875.1	GCA_003369875.1	GS3
GCA_003426405.1	GCA_003426405.1	GS3
GCA_003426565.1	GCA_003426565.1	GS3
SRR10957313	SRR10957313	GS3
GCA_000414425.1	GCA_000414425.1	GS3
GCA_003397615.1	GCA_003397615.1	GS3
GCA_023277565.1	GCA_023277565.1	GS4
GCA_003369965.1	GCA_003369965.1	GS4
SRR10957309	SRR10957309	GS4
GCA_003408835.1	GCA_003408835.1	GS4
GCA_003369895.1	GCA_003369895.1	GS4
GCA_003369935.1	GCA_003369935.1	GS4
GCA_000263515.1	GCA_000263515.1	GS4
SRR5945987	SRR5945987	GS4
SRR10957308	SRR10957308	GS4
GCA_001546445.1	GCA_001546445.1	GS4
SRR2093832	SRR2093832	GS4
GCA_000263615.1	GCA_000263615.1	GS4
ERR1045802	ERR1045802	GS4
GCA_002861885.1	GCA_002861885.1	GS4
GCA_000414625.1	GCA_000414625.1	GS4
GCA_013315115.1	GCA_013315115.1	GS4
GCA_000414605.1	GCA_000414605.1	GS4
GCA_000414585.1	GCA_000414585.1	GS4
GCA_002861905.1	GCA_002861905.1	GS4
GCA_000414665.1	GCA_000414665.1	GS4
GCA_002884875.1	GCA_002884875.1	GS5
GCA_002884855.1	GCA_002884855.1	GS5
GCA_001953155.1	GCA_001953155.1	GS5
GCA_013315215.1	GCA_013315215.1	GS5
GCA_000025205.1	GCA_000025205.1	GS5
GCA_000176495.1	GCA_000176495.1	GS5
GCA_002884795.1	GCA_002884795.1	GS5
GCA_003408815.1	GCA_003408815.1	GS5
GCA_003397745.1	GCA_003397745.1	GS5
GCA_013315145.1	GCA_013315145.1	GS5
GCA_000263575.1	GCA_000263575.1	GS6
GCA_013315195.1	GCA_013315195.1	GS6
GCA_002861125.1	GCA_002861125.1	GS6
GCA_002861145.1	GCA_002861145.1	GS6
GCA_002862065.1	GCA_002862065.1	GS6
GCA_003397635.1	GCA_003397635.1	GS6
GCA_013315135.1	GCA_013315135.1	GS6
SRR3355340	SRR3355340	GS6
SRR3355339	SRR3355339	GS6
GCA_000176475.1	GCA_000176475.1	GS6
GCA_013315255.1	GCA_013315255.1	GS6
GCA_013315125.1	GCA_013315125.1	GS6
GCA_000263635.1	GCA_000263635.1	GS8
GCA_000165615.2	GCA_000165615.2	GS8
GCA_023016205.1	GCA_023016205.1	GS8
GCA_002884775.1	GCA_002884775.1	GS8
SRR5945978	SRR5945978	GS8
GCA_003408775.1	GCA_003408775.1	GS9-10
GCA_000263655.1	GCA_000263655.1	GS9-10
GCA_000263595.1	GCA_000263595.1	GS9-10
GCA_000414465.1	GCA_000414465.1	GS7
GCA_001546485.1	GCA_001546485.1	GS7
GCA_001546455.1	GCA_001546455.1	GS11
GCA_001563665.1	GCA_001563665.1	GS12
GCA_002896555.1	GCA_002896555.1	GS12
GCA_002896555.1	GCA_002896555.1	GS13
